# Supplementary material for: A Likelihood-Based Approach to Identifying Contaminated Food Products Using Sales Data: Performance and Challenges
Source: PLoS Comput Biol. 2014 Jul 3;10(7):e1003692. doi: 10.1371/journal.pcbi.1003692 (PMC4080998; doi:10.1371/journal.pcbi.1003692)
Supplement: Dataset S1 — This csv file contains normalized sales data for 580 anonymous food products across 3518 postal code areas in Germany. Retail sales data were provided by SymphonyIRI Group GmbH, Germany. (CSV) [file pcbi.1003692.s001.csv]

PLZ	Product 0	Product 1	Product 2	Product 3	Product 4	Product 5	Product 6	Product 7	Product 8	Product 9	Product 10	Product 11	Product 12	Product 13	Product 14	Product 15	Product 16	Product 17	Product 18	Product 19	Product 20	Product 21	Product 22	Product 23	Product 24	Product 25	Product 26	Product 27	Product 28	Product 29	Product 30	Product 31	Product 32	Product 33	Product 34	Product 35	Product 36	Product 37	Product 38	Product 39	Product 40	Product 41	Product 42	Product 43	Product 44	Product 45	Product 46	Product 47	Product 48
1067	0.000390859	0.000484545	0.000595334	0.001755309	0.000909056	0.001146175	0.000750796	0.000415246	0.000920534	0.00051562	0.000876136	0.000362518	0.00036005	0.000185182	0.00055779	0.001133577	0.000941071	0.001199095	0.000616528	0	0	0.000793395	0.000665454	0.000872547	0.000180826	0.000961258	0.000118579	0	0.000628613	0	0.000659076	0.000580879	0.001181971	0.000769401	0	0	0.000544614	0	0.000359784	0	0.000710584	0.000693022	0	0.00089029	0	0.000501581	0	0.000845887	0
1069	0.00028164	0.000312938	0.000274085	0.001259365	0.000879909	0.000425824	0.000403652	0.000175727	0.000770974	0.000313949	0.000481336	0.000174722	0.00026281	0.000105942	0	0	0.000563246	0.000850443	0.000281065	0	0	0.000357766	0.000716391	0.000434447	0.000184707	0.000793625	0.000225191	0	0.000371688	0	0.000323625	0.000177665	0.000858322	0.000356039	0	0	0.000384285	0	0.000176636	0	0.00063895	0.00017154	0	0.000802871	0	0.000275897	0	0.000445257	0
1099	9.96073E-05	0.000251129	0.000116979	0	0.000242898	0.000196817	0.000287937	0	0	7.92431E-05	0	0	0.000100425	8.02289E-05	0	0	0.000350117	0.000267927	0.000126422	0	0	0	0.000342091	0.000170256	9.22714E-05	0.000189455	0	0	0	0	6.18467E-05	0.000317584	0.000310433	0.000198886	0	0	0.00038905	0	0.000120611	0	0.000666132	0	0	0.000376519	0	0	0	0	0
1109	0.000248357	0.000417209	0.000422794	0.001033125	0.00051772	0.000343067	0.000636768	0.000151741	0.000480311	0.000260185	0.000418619	0.000192932	0.000275553	0.000181473	0	0	0.000688597	0.000760678	0.000296468	0	0	0.000340742	0.000287081	0.000407254	0.000171205	0.000465309	0.000270575	0	0.000257863	0	0.000510644	0.000144346	0.000649308	0.000308012	0	0	0.000301878	0	0.00018731	0	0.00054525	0.000591813	0	0.0004584	0.000980365	0.000413846	0	0.000246473	0
1139	0.000147308	0.000186934	0.000159921	0	0.000254465	0.000185411	0.000333312	0	0	0.000168203	0	0	8.84795E-05	0.000103717	0.0005153	0.000540802	0.000346571	0.000471748	0.000182154	0	0	0	0.000347843	0.000187384	9.35833E-05	0.000279239	0	0	0	0	7.87281E-05	0.000204461	0.000393176	0.000226095	0	0	0.000384846	0	0.000118983	0	0.000387591	0	0	0.000338766	0	0.000551794	0	0	0
1156	0	9.29643E-05	0	0	0	0.00020911	0	0	0	0	0	0	0	0	0	0	0.000263114	0.000268292	0	0	0	0	0	0	0	0	0	0	0	0	0	0	0.000316897	0	0	0	0	0	0	0	0	0	0	0	0	0	0	0	0
1159	0.000442886	0.000528012	0.00031798	0.001393103	0.001093582	0.000775987	0.000825353	0.000199798	0.000520275	9.26302E-05	0.000643133	0.000193399	0.000309081	0.000154771	0.000441169	0.000463544	0.001182463	0.001661163	0.000477998	0	0	0.000451652	0.000838742	0.0007662	0.000278454	0.001114639	0.000225623	0.000900201	0.000263306	0	0.000512355	0.00022182	0.001534637	0.000642652	0	0	0.000222274	0	0.000307318	0	0.001004155	0.000308772	0	0.000831563	0.000980365	0.000433526	0	0.000388644	0
1169	0	5.45223E-05	0	0	0.000115666	0.000164373	0	0	0	0	0	0	3.9979E-05	3.26355E-05	0	0	0.00023319	0.000323083	6.84635E-05	0	0	0	0	0	3.64603E-05	0.00013236	0	0	0	0	0	0	0.000365882	6.45847E-05	0	0	0	0	4.34201E-05	0	0	0	0	0.000100674	0.000490183	0.000234512	0	0	0
1219	0	0.000158668	0	0	0.000196632	0.000179961	0	0	0	0	0	0	7.50204E-05	5.00658E-05	0	0	0.000267215	0.000365363	8.09276E-05	0	0	0	0	0	6.34093E-05	0.000203083	0	0	0	0	0	0	0.000412713	0.000290486	0	0	0	0	9.64892E-05	0	0	0	0	0.000226515	0.000441164	0.000248307	0	0	0
1239	0	6.33163E-05	0	0	5.20496E-05	0.000115454	0	0	0	0	0	0	3.63953E-05	3.30063E-05	0	0	0.000212132	0.000287651	6.11631E-05	0	0	0	0	0	6.55958E-05	0.000231585	0	0	0	0	0	0	0.000324367	7.09754E-05	0	0	0	0	7.64074E-05	0	0	0	0	0.000106882	0.00029411	0.000165538	0	5.10031E-05	0
1257	0.000431832	0.000635801	0.000763789	0.002507585	0.000950311	0.000903861	0.000830919	0.000237733	0.000692516	0.000348281	0.000631857	0.000266893	0.00041325	0.000334761	0	0	0.00120075	0.001668103	0.000483073	0	0	0.000774618	0.00066879	0.000624049	0.000255496	0.001018976	0.000334176	0.000100022	0.000329836	0	0.00049384	0.000297313	0.001459651	0.000755457	0	0	0.000252546	0	0.000255335	0	0.000805563	0.000566082	0	0.000819483	0.000220582	0.000515008	0	0.000370793	0
1307	0	0.000120854	0	0	0.000104099	0.000166147	0	0	0	0	0	0	5.04915E-05	3.70858E-05	0	0	0.000209915	0.000278885	5.93825E-05	0	0	0	0	0	2.73316E-05	0.00018411	0	0	0	0	0	0	0.000358556	9.68287E-05	0	0	0	0	3.61834E-05	0	0	0	0	0.000113258	0.00029411	0.000248307	0	0	0
1326	0	0.000256783	0	0	6.93995E-05	0.000168682	0	0	0	0	0	0	8.67275E-05	5.3898E-05	0	0	0.000230751	0.000313677	5.19041E-05	0	0	0	0	0	5.46632E-05	0.000139575	0	0	0	0	0	0	0.0003587	7.74629E-05	0	0	0	0	9.34739E-05	0	0	0	0	0.000100674	0.0002696	0.000110359	0	0	0
1445	0.000351329	0.000689444	0.000385435	0.000838462	0.000545095	0.000545586	0.000657178	0.000197331	0.000393517	0.000397295	0.000387578	0.000309383	0.000325726	0.000305216	0.000334493	0	0.001148992	0.001385749	0.000439983	0	0	0.000462167	0.000384309	0.000351826	0.000199083	0.000619313	0.000233815	0.000250056	0.000298307	0	0.000603375	0.000322244	0.001274483	0.000494504	0	0	0.000299075	0	0.00026034	0	0.000769106	0.000926316	0	0.000533905	0.000416655	0.000256768	0	0.00024201	0
1458	0	5.28892E-05	0	0	0.000138799	0.000136618	0	0	0	0	0	0	5.11286E-05	3.81984E-05	0	0	0.000205593	0.000293404	4.45146E-05	0	0	0	0	0	3.90295E-05	0.000114546	0	0	0	0	0	0	0.000341605	4.84143E-05	0	0	0	0	4.82446E-05	0	0	0	0	7.55052E-05	0.000196073	0.000331076	0	5.10031E-05	0
1465	0	9.66075E-05	0	0	0	0	0	0	0	0	0	0	0	0	0	0	0.000182872	0.0002072	0	0	0	0	0	0	0	0	0	0	0	0	0	0	0.000258574	0	0	0	0	0	0	0	0	0	0	0	0	0	0	0	0
1471	0.000152835	8.60548E-05	9.48721E-05	0.000331744	0.00014597	0.000162979	0.000167668	0.000101387	0.000228142	8.39933E-05	0.000133669	9.59992E-05	0.000104487	0.0001209	0.000437553	0.000415785	0.000439226	0.000633198	0.000118854	0	0	0.000128686	0.000116553	0.000123009	5.79429E-05	0.000140555	0.000113081	0.000250056	9.87163E-05	0	0.000182584	9.70461E-05	0.000424923	0.000105931	0	0	0.000218911	0	9.73938E-05	0	0.000105852	0.000102924	0	0.00010017	0.000490183	0.00018154	0	0.000117435	0
1558	0	5.41454E-05	0	0	6.93995E-05	7.84478E-05	0	0	0	0	0	0	3.69527E-05	2.78143E-05	0	0	0.000156494	0.000236422	4.45146E-05	0	0	0	0	0	5.46632E-05	0.00018705	0	0	0	0	0	0	0.000263458	0	0	0	0	0	4.52293E-05	0	0	0	0	9.22841E-05	0.000147055	0.000165538	0	2.55016E-05	0
1587	0	4.07033E-05	0	0	0.000127232	8.78261E-05	0	0	0	0	0	0	4.26071E-05	3.42425E-05	0	0	0.000280293	0.0003818	4.45146E-05	0	0	0	0	0	3.41645E-05	0.000130668	0	0	0	0	0	0	0.000436272	0.000232389	0	0	0	0	3.49773E-05	0	0	0	0	0.000100674	0.000539201	0.000165538	0	0	0
1589	0	0.000157411	0	0	0.000104099	0.000152967	0	0	0	0	0	0	8.31437E-05	7.00921E-05	0	0	0.000352223	0.000522795	6.78403E-05	0	0	0	0	0	8.01909E-05	0.00020041	0	0	0	0	0	0	0.000600897	5.80972E-05	0	0	0	0	5.53004E-05	0	0	0	0	0.000176179	0.000416655	0.000262102	0	0	0
1591	0.000176505	9.9497E-05	9.03328E-05	0.000299424	0.000226165	0.000275645	0.000229236	7.42968E-05	0.000216863	0.000123507	0.000337911	7.58282E-05	7.3348E-05	4.47502E-05	0	0	0.00040243	0.000625619	0.000120279	0	0	0.000168744	0.000235453	0.000188409	8.33067E-05	0.00025804	0.000134856	0	0.000133248	0	0.000117081	5.8251E-05	0.000509966	0.00021709	0	0	0.000167617	0	0.00011054	0	0.000244003	0.000102924	0	0.000151514	0	0.000275897	0	0.000168948	0
1609	0.000210869	0.000103015	0.000105721	0.00029348	0.000170414	0.000198844	0.000191621	9.48805E-05	0.000179473	0.000167555	0.00014976	0.000100949	6.31541E-05	0.000105571	0.000401392	0.000422106	0.00042914	0.000479419	0.000116628	0	0	0.000114666	0.000188243	0.00018567	7.48339E-05	0.00018411	8.38674E-05	0.000500112	0.000106036	0	0.000200554	8.8658E-05	0.000351948	0.000120261	0	0	0.000171821	0	8.77449E-05	0	0.000133035	0	0	0.000103023	0.00029411	0.000137949	0	7.21694E-05	0
1612	0	1.88441E-05	0	0	0	0	0	0	0	0	0	0	0	0	0	0	0.000116373	0.000109581	0	0	0	0	0	0	0	0	0	0	0	0	0	0	0.000132016	0	0	0	0	0	0	0	0	0	0	0	0	0	0	0	0
1623	0	4.73616E-05	0	0	4.62663E-05	0.000104682	0	0	0	0	0	0	4.04569E-05	2.75671E-05	0	0	0.000203154	0.000279798	4.45146E-05	0	0	0	0	0	3.41645E-05	9.10309E-05	0	0	0	0	0	0	0.000322212	4.35729E-05	0	0	0	0	3.01529E-05	0	0	0	0	6.9297E-05	0.000196073	0.000110359	0	2.55016E-05	0
1640	0	4.35927E-05	0	0	6.93995E-05	8.06023E-05	0	0	0	0	0	0	2.63607E-05	2.42294E-05	0	0	0.000121028	0.000163002	3.83716E-05	0	0	0	0	0	2.04987E-05	0.000129153	0	0	0	0	0	0	0.000186173	5.80972E-05	0	0	0	0	3.16605E-05	0	0	0	0	5.03368E-05	0.00029411	4.59828E-05	0	0	0
1662	0.000131208	0.000104899	6.08725E-05	0.000594391	0.000151676	0.000118622	0.000166993	6.23889E-05	0.000196636	0.000120052	0.000111877	6.19139E-05	8.95945E-05	7.99817E-05	0	0	0.00019462	0.000272493	6.63268E-05	0	0	0.00013144	0.000123455	0.000101147	5.41712E-05	0.000141267	8.72091E-05	0.000125028	8.92388E-05	0	0.000127116	4.69503E-05	0.000249955	0.000107189	0	0	8.74522E-05	0	0.000102037	0	0.000221618	0	0	0.000154198	0	7.26529E-05	0	5.50834E-05	0
1683	0	3.88189E-05	0	0	6.93995E-05	9.73311E-05	0	0	0	0	0	0	4.69873E-05	3.59732E-05	0	0	0.000214127	0.000293678	4.74526E-05	0	0	0	0	0	3.12127E-05	6.38641E-05	0	0	0	0	0	0	0.000341031	4.15395E-05	0	0	0	0	3.17811E-05	0	0	0	0	0.00015101	0.00029411	0.000165538	0	0	0
1689	0	0.000111432	0	0	6.93995E-05	0.000105442	0	0	0	0	0	0	6.41098E-05	4.45029E-05	0	0	0.000206147	0.000284273	7.86129E-05	0	0	0	0	0	4.25279E-05	0.000114011	0	0	0	0	0	0	0.000327958	5.42241E-05	0	0	0	0	4.32392E-05	0	0	0	0	0.00015101	0.000310449	0.000156342	0	0	0
1705	0.000145746	0.000192713	0.000100319	0.001485976	0.000335817	0.000344588	0.000266009	6.56636E-05	0.000277546	0.000103858	0.000238451	7.96569E-05	0.000127503	7.31826E-05	0	0	0.000579539	0.000703239	0.00018616	0	0	0.000174252	0.000159277	0.000157899	9.14515E-05	0.000244323	0.000101439	0.000250056	0.000120768	0	0.000166636	6.86197E-05	0.000654767	0.000161413	0	0	0.000235168	0	8.20158E-05	0	0.000257755	0.000102924	0	0.000269134	0.00029411	0.000303487	0	5.73785E-05	0
1728	0	9.19593E-05	0	0	3.46998E-05	0.00010747	0	0	0	0	0	0	4.23682E-05	3.01631E-05	0	0	0.000200273	0.000267653	5.4753E-05	0	0	0	0	0	3.82642E-05	9.67315E-05	0	0	0	0	0	0	0.000316179	6.45847E-05	0	0	0	0	3.76911E-05	0	0	0	0	3.77526E-05	0.00029411	8.27691E-05	0	0	0
1738	0	9.08287E-05	0	0	6.93995E-05	0.000133704	0	0	0	0	0	0	5.6783E-05	3.65913E-05	0	0	0.000334712	0.000459877	5.00345E-05	0	0	0	0	0	3.55311E-05	8.90713E-05	0	0	0	0	0	0	0.000527204	4.84143E-05	0	0	0	0	4.52293E-05	0	0	0	0	7.55052E-05	0.00029411	0.000110359	0	0	0
1744	0.00017975	0.000331154	0.000215618	0.000310941	0.000207659	0.00025334	0.000285238	7.74014E-05	0.000208895	4.31842E-05	0.000230975	9.95478E-05	0.000135467	0.000132396	0	0	0.000568899	0.000843868	0.000169156	0	0	0.000102147	0.000134591	0.000119114	9.65898E-05	0.000254833	0.000166333	0.000500112	0.000153611	0	0.000207711	6.34936E-05	0.000732339	0.000204018	0	0	0.000220032	0	9.53434E-05	0	0.000328109	0.000308772	0	0.000178528	0	9.19657E-05	0	5.10031E-05	0
1762	0	6.88439E-05	0	0	4.62663E-05	0.000125719	0	0	0	0	0	0	3.76695E-05	3.26355E-05	0	0	0.000233079	0.000315595	4.50488E-05	0	0	0	0	0	4.68463E-05	0.000114813	0	0	0	0	0	0	0.000361285	7.26215E-05	0	0	0	0	4.55911E-05	0	0	0	0	6.04041E-05	0.000196073	0.000110359	0	2.55016E-05	0
1768	0	7.55021E-05	0	0	6.93995E-05	8.74459E-05	0	0	0	0	0	0	3.79084E-05	3.02867E-05	0	0	0.000208696	0.000287743	3.17835E-05	0	0	0	0	0	2.42704E-05	9.92255E-05	0	0	0	0	0	0	0.000328533	5.80972E-05	0	0	0	0	3.353E-05	0	0	0	0	7.55052E-05	0.00029411	8.27691E-05	0	7.65047E-05	0
1778	0	8.59292E-05	0	0	6.93995E-05	0.000148151	0	0	0	0	0	0	5.71015E-05	4.01763E-05	0	0	0.000270873	0.000379426	3.6591E-05	0	0	0	0	0	2.51451E-05	7.27713E-05	0	0	0	0	0	0	0.000435554	6.19704E-05	0	0	0	0	4.15507E-05	0	0	0	0	0.000100674	0.000196073	0.000110359	0	2.55016E-05	0
1796	0.000231536	0.00041834	0.000347758	0.000510804	0.000805805	0.000662688	0.000389483	0.000137536	0.000483866	0.000315029	0.000355016	0.000190411	0.000326602	0.000195071	0.00100348	0.000519732	0.001146332	0.00158336	0.000359767	0	0	0.000179759	0.000423512	0.000424047	0.000211273	0.000795763	0.000268958	0	0.000265652	0	0.000270025	0.000113589	0.001384664	0.000485596	0	0	0.000363263	0	0.000285789	0	0.000620082	0.000144094	0	0.000521825	0.000718935	0.000576993	0	0.000246983	0
1809	0.000160645	0.000185175	0.000303182	0.000501517	0.000421024	0.000297316	0.000294853	0.000107171	0.000218457	0.000216137	0.000253528	0.000115143	0.000175207	0.000121765	0.000334493	0	0.000732043	0.001163937	0.000134968	0	0	0.000241098	0.000202714	0.000224604	0.000125507	0.000390756	0.000102085	0	0.00010247	0	9.31979E-05	5.8251E-05	0.000807757	0.000207988	0	0	5.60591E-05	0	0.000115003	0	0.000210425	0.000205848	0	0.000344807	0.0002696	0.000731127	0	6.37539E-05	0
1814	0	0.000119849	0	0	0.000208199	0.00018351	0	0	0	0	0	0	6.20392E-05	3.91873E-05	0	0	0.000337261	0.000454032	5.08357E-05	0	0	0	0	0	7.65284E-05	0.000231585	0	0	0	0	0	0	0.00051801	0.000125877	0	0	0	0	8.64181E-05	0	0	0	0	0.00015101	0.000441164	0.000234512	0	0	0
1816	0	4.51003E-05	0	0	6.93995E-05	6.33666E-05	0	0	0	0	0	0	3.23337E-05	2.74435E-05	0	0	0.000237291	0.000308928	2.67088E-05	0	0	0	0	0	7.2866E-05	0.00018705	0	0	0	0	0	0	0.00036344	0.000154926	0	0	0	0	8.74433E-05	0	0	0	0	7.55052E-05	0.000147055	6.89743E-05	0	0	0
1833	0	0.000133668	0	0	0.000173499	0.000203533	0	0	0	0	0	0	9.62046E-05	6.71253E-05	0	0	0.000425039	0.000572837	8.47559E-05	0	0	0	0	0	7.51618E-05	0.000251983	0	0	0	0	0	0	0.000652325	0.000161413	0	0	0	0	8.47296E-05	0	0	0	0	0.000226515	0.000441164	0.000413846	0	0	0
1844	0.00012508	0.000142587	0	0.000557241	0.000204574	0.000150686	6.15683E-05	4.40593E-05	0.000110577	4.31842E-05	0.000101867	7.28399E-05	6.39505E-05	3.12757E-05	0	0	0.000327507	0.000507271	9.22343E-05	0	0	0.000102147	0.000137283	0.000303927	4.27466E-05	0.000178855	3.44956E-05	0	7.61016E-05	0	0	4.78823E-05	0.000348069	0.000146695	0	0	5.60591E-05	0	7.58646E-05	0	0.000107451	0.000370527	0	0.000149836	0	0.000141075	0	0.00012585	0
1855	0	9.15824E-05	0	0	6.93995E-05	0.000122044	0	0	0	0	0	0	4.75448E-05	3.38717E-05	0	0	0.000276968	0.000366733	4.45146E-05	0	0	0	0	0	3.41645E-05	8.51522E-05	0	0	0	0	0	0	0.000426216	5.80972E-05	0	0	0	0	3.49773E-05	0	0	0	0	0.000100674	0.000196073	0.000165538	0	0	0
1877	0.000222885	0.000256531	0.000144623	0.000419788	0.000310987	0.000449903	0.000344614	0.000105895	0.000196145	0.000100187	0.000179408	9.78669E-05	0.000184127	0.000185676	0.000530669	0.000445986	0.000806189	0.001298905	0.000216252	0	0	0.000161984	0.000117106	0.0001152	0.000124741	0.00036448	7.75072E-05	0	9.61827E-05	0	0.000245909	0.000158909	0.001208547	0.000219026	0	0	0.000174344	0	0.000134723	0	0.000253597	0.000248733	0	0.000343129	0.000686256	0.000551794	0	0.000153009	0
1896	0.000115828	0.00015025	0.000152204	0.000175345	0.000105102	0.000177426	0.000156367	0.000101387	0.000163659	0.000121132	0.000154575	8.46997E-05	9.19837E-05	9.06129E-05	0.000491795	0.000438962	0.000312767	0.000490742	8.13728E-05	0	0	0.000104651	9.08316E-05	0.000100458	6.30266E-05	0.000193552	6.68352E-05	0	7.74154E-05	0	0.000145865	0.000126638	0.000394182	0.000131106	0	0	0.000183313	0	7.28493E-05	0	0.000247521	0.000247018	0	8.84249E-05	0.000245091	0.000116245	0	0.000110549	0
1900	0	4.77384E-05	0	0	3.46998E-05	6.84359E-05	0	0	0	0	0	0	2.77942E-05	2.39821E-05	0	0	0.000168242	0.000229938	3.3386E-05	0	0	0	0	0	1.82028E-05	4.57827E-05	0	0	0	0	0	0	0.000264033	3.22439E-05	0	0	0	0	2.06849E-05	0	0	0	0	5.03368E-05	9.80365E-05	8.27691E-05	0	0	0
1904	0	0.000103643	0	0	3.46998E-05	6.57745E-05	0	0	0	0	0	0	6.71361E-05	5.08075E-05	0	0	0.000290379	0.000459968	4.11315E-05	0	0	0	0	0	0	0	0	0	0	0	0	0	0.000551625	0	0	0	0	0	0	0	0	0	0	8.55725E-05	0.000196073	0.000110359	0	0	0
1945	0	4.35927E-05	0	0	0	0	0	0	0	0	0	0	3.86252E-05	2.16334E-05	0	0	0.000131003	0.000218341	0	0	0	0	0	0	0	0	0	0	0	0	0	0	0.000250961	0	0	0	0	0	0	0	0	0	0	0	0	0	0	0	0
1968	0.000175064	0.000261556	0.000163643	0.000211752	0.000220305	0.000293261	0.000253864	5.95395E-05	0.000102118	0.000106017	0.000123026	0	0.000172499	0.00014822	0	0	0.000531992	0.000626988	0.000185804	0	0	0	0.00014782	0.000161646	0.000109764	0.000209674	0	0	0.000135125	0	5.61677E-05	9.68131E-05	0.000715676	8.9276E-05	0	0	0.000239653	0	8.52723E-05	0	0.000224496	0	0	0.000329538	0.00029411	0.000165538	0	0	0
1983	0	3.83164E-05	0	0	4.62663E-05	9.34024E-05	0	0	0	0	0	0	3.09001E-05	2.67018E-05	0	0	0.000107174	0.000160902	3.97071E-05	0	0	0	0	0	1.82028E-05	6.23499E-05	0	0	0	0	0	0	0.000182726	0	0	0	0	0	3.01529E-05	0	0	0	0	0.000100674	0.00029411	0.000110359	0	0	0
1987	0	2.86431E-05	0	0	6.93995E-05	8.08558E-05	0	0	0	0	0	0	3.35282E-05	2.63309E-05	0	0	9.08819E-05	0.000125288	3.38311E-05	0	0	0	0	0	5.46632E-05	0.000114011	0	0	0	0	0	0	0.000153564	3.87315E-05	0	0	0	0	5.72905E-05	0	0	0	0	7.55052E-05	0.00029411	8.27691E-05	0	0	0
1990	0	6.67082E-05	0	0	6.93995E-05	0.000156769	0	0	0	0	0	0	5.7659E-05	3.9929E-05	0	0	0.000308334	0.000412574	6.16083E-05	0	0	0	0	0	4.78303E-05	0.000173066	0	0	0	0	0	0	0.000470605	0.00013556	0	0	0	0	6.29592E-05	0	0	0	0	7.55052E-05	0.0002696	0.000110359	0	0	0
1993	0	4.34671E-05	0	0	6.93995E-05	0.000103794	0	0	0	0	0	0	3.55989E-05	2.36113E-05	0	0	0.000165804	0.000216515	3.89948E-05	0	0	0	0	0	3.41645E-05	0.000129777	0	0	0	0	0	0	0.000263171	4.64778E-05	0	0	0	0	4.55911E-05	0	0	0	0	7.55052E-05	0.00029411	0.000165538	0	0	0
2625	0	0.00020113	0	0	0.000138799	0.00026728	0	0	0	0	0	0	0.000121848	8.09706E-05	0	0	0.000394006	0.000613108	0.000130339	0	0	0	0	0	9.83937E-05	0.0002494	0	0	0	0	0	0	0.000711366	0	0	0	0	0	8.4428E-05	0	0	0	0	0.0002391	0.000392146	0.000317282	0	0	0
2627	0	0.000142462	0	0	0.000104099	0.000267027	0	0	0	0	0	0	9.51692E-05	6.71253E-05	0	0	0.000447871	0.000682144	0.000109328	0	0	0	0	0	6.96955E-05	0.000253853	0	0	0	0	0	0	0.000777015	0.000116194	0	0	0	0	0.000100108	0	0	0	0	0.000140943	0.000375807	0.000248307	0	0	0
2681	0	0.000136306	0	0	3.46998E-05	8.47845E-05	0	0	0	0	0	0	8.52143E-05	5.58759E-05	0	0	0.000484667	0.000725977	4.30011E-05	0	0	0	0	0	3.12127E-05	0.000146077	0	0	0	0	0	0	0.00084683	7.26215E-05	0	0	0	0	4.99935E-05	0	0	0	0	5.03368E-05	0.00029411	0.000165538	0	0	0
2689	0	4.94972E-05	0	0	3.46998E-05	0.000153981	0	0	0	0	0	0	4.07754E-05	3.10284E-05	0	0	0.00030257	0.000393763	3.14273E-05	0	0	0	0	0	4.59171E-05	0.000112853	0	0	0	0	0	0	0.000446184	6.45847E-05	0	0	0	0	3.76911E-05	0	0	0	0	5.03368E-05	0.000171564	6.89743E-05	0	0	0
2692	0	3.76882E-05	0	0	0	0	0	0	0	0	0	0	0	0	0	0	0.000216122	0.0002072	0	0	0	0	0	0	0	0	0	0	0	0	0	0	0.000280122	0	0	0	0	0	0	0	0	0	0	0	0	0	0	0	0
2694	0	5.47736E-05	0	0	0.000104099	0.000153474	0	0	0	0	0	0	4.48371E-05	3.59732E-05	0	0	0.00028517	0.0003818	5.7869E-05	0	0	0	0	0	8.19947E-05	0.000213771	0	0	0	0	0	0	0.000432537	0.000145243	0	0	0	0	0.000144734	0	0	0	0	0.00015101	0.00029411	0.000248307	0	0	0
2699	0	3.41707E-05	0	0	2.31332E-05	6.13389E-05	0	0	0	0	0	0	2.1662E-05	2.0768E-05	0	0	0.000120031	0.000162546	2.22573E-05	0	0	0	0	0	2.73316E-05	0.000112853	0	0	0	0	0	0	0.000187897	9.68287E-05	0	0	0	0	3.41934E-05	0	0	0	0	3.02021E-05	9.80365E-05	4.13846E-05	0	0	0
2708	0	3.53013E-05	0	0	3.46998E-05	0.000104935	0	0	0	0	0	0	2.83517E-05	2.90505E-05	0	0	0.000193069	0.000253955	3.81936E-05	0	0	0	0	0	2.97914E-05	0.000122473	0	0	0	0	0	0	0.00029147	0.000109707	0	0	0	0	4.16713E-05	0	0	0	0	5.03368E-05	0.000147055	8.27691E-05	0	0	0
2747	0	4.78641E-05	0	0	4.62663E-05	0.000104048	0	0	0	0	0	0	2.74756E-05	1.85429E-05	0	0	0.000131557	0.000192407	4.89661E-05	0	0	0	0	0	3.06114E-05	6.05685E-05	0	0	0	0	0	0	0.00020887	0	0	0	0	0	1.92978E-05	0	0	0	0	5.03368E-05	0.000147055	0.000110359	0	0	0
2748	0	2.78893E-05	0	0	4.62663E-05	8.0729E-05	0	0	0	0	0	0	2.52457E-05	2.55892E-05	0	0	0.000151507	0.000205557	3.16944E-05	0	0	0	0	0	3.52031E-05	8.58648E-05	0	0	0	0	0	0	0.000233148	6.58435E-05	0	0	0	0	4.15507E-05	0	0	0	0	6.04041E-05	0.000196073	8.27691E-05	0	0	0
2763	0.000118952	0.000228768	0.000166639	0.000497059	0.000340366	0.000423669	0.000338204	0.000181426	0.000220663	0.000117893	0.000117705	8.84351E-05	0.000153465	9.61758E-05	0.000812728	0.000601203	0.000799429	0.000887336	0.000161499	0	0	0.000290419	0.000323892	0.000221864	0.000214826	0.000498888	0.000117608	0.000290065	0.000126961	0.000356058	8.96193E-05	0.000202364	0.000900269	0.000340256	0.001773682	0.000662734	0.000322059	0	0.000200517	0	0.000198912	0	0.001622444	0.000369304	0.001268919	0.000642288	0	0.000270954	0.000707662
2782	0	5.38942E-05	0	0	2.77598E-05	0.000115454	0	0	0	0	0	0	2.75553E-05	2.74435E-05	0	0	0.00013998	0.000185832	3.56117E-05	0	0	0	0	0	5.46632E-05	0.000114546	0	0	0	0	0	0	0.000214473	9.68287E-05	0	0	0	0	7.47791E-05	0	0	0	0	4.31218E-05	9.80365E-05	6.62153E-05	0	2.55016E-05	0
2785	0	6.48238E-05	0	0	3.46998E-05	9.34024E-05	0	0	0	0	0	0	6.2756E-05	4.16597E-05	0	0	0.000224767	0.000302993	4.45146E-05	0	0	0	0	0	4.37305E-05	0.000138951	0	0	0	0	0	0	0.000336003	4.35729E-05	0	0	0	0	5.22851E-05	0	0	0	0	3.77526E-05	0.00029411	5.51794E-05	0	0	0
2791	0	3.16581E-05	0	0	0	0.00015208	0	0	0	0	0	0	3.34486E-05	3.11521E-05	0	0	0.000144524	0.000174965	0	0	0	0	0	0	5.46632E-05	7.12571E-05	0	0	0	0	0	0	0.000203124	3.22439E-05	0	0	0	0	4.2214E-05	0	0	0	0	0	0	0	0	0	0
2826	0.000267702	0.000371104	0.000376765	0.00217324	0.000666158	0.000655464	0.000467919	0.000133794	0.000449173	0.000237081	0.000254162	0.00013989	0.000294427	0.000366037	0	0	0.000652798	0.001189598	0.000331278	0	0	0.000345248	0.000234579	0.00024231	0.000295017	0.000861142	0.000163099	0.000500112	0.000213385	0	0.000256644	0.000213315	0.0010659	0.000354683	0	0	8.40886E-05	0	0.00022681	0	0.000401662	0.000411696	0	0.000660922	0.001409112	0.000875697	0	0.00029008	0
2894	0	3.86933E-05	0	0	6.93995E-05	0.000109878	0	0	0	0	0	0	3.90234E-05	3.09048E-05	0	0	0.000129451	0.000202178	5.08357E-05	0	0	0	0	0	4.7393E-05	0.000112853	0	0	0	0	0	0	0.000232429	0	0	0	0	0	4.52293E-05	0	0	0	0	0.000100674	0.000196073	0.000110359	0	2.55016E-05	0
2899	0	5.79143E-05	0	0	6.93995E-05	0.000106963	0	0	0	0	0	0	4.26868E-05	3.59732E-05	0	0	0.00013732	0.000213684	4.33573E-05	0	0	0	0	0	2.73316E-05	7.41964E-05	0	0	0	0	0	0	0.000243922	0	0	0	0	0	2.81628E-05	0	0	0	0	6.04041E-05	0.000196073	0.000165538	0	0	0
2906	0.000233458	0.000203642	0.000132866	0.000422389	0.000412619	0.000599448	0.000113353	0.000134092	0.000197739	0.00016302	0.000294706	0.000125042	0.000192568	0.00019606	0.000413144	0.000386287	0.000660778	0.001086226	0.000287654	0	0	0.000239095	0.000124123	0.000160732	0.000233138	0.000691104	0.000104026	0	0.000128744	0	0.000261779	0.000118366	0.000982438	0.000314403	0	0	0.000245259	0	0.00023085	0	0.00017077	0	0	0.000385076	0.000784292	0.000491281	0	0.000192282	0
2929	0	2.91456E-05	0	0	4.62663E-05	8.52914E-05	0	0	0	0	0	0	2.48475E-05	2.55892E-05	0	0	0.000111718	0.000145195	3.71252E-05	0	0	0	0	0	4.55344E-05	0.000133607	0	0	0	0	0	0	0.000164338	6.45847E-05	0	0	0	0	4.6737E-05	0	0	0	0	0.000100674	0.000147055	8.27691E-05	0	0	0
2943	0.000246074	0.000202763	0.000133956	0.000278621	0.000259631	0.000298964	0.000402808	9.46679E-05	0.000259402	0.000134519	0.000239338	0.000129057	0.000118424	0.000143398	0.000668986	0	0.000315427	0.00034646	0.000183756	0	0	0.000178257	0.000163787	0.000145766	9.37473E-05	0.000246728	0.000143372	0	0.000118704	0	0.000196898	0.000104852	0.000412713	0.000173711	0	0	0.0001522	0.002031873	0.000124531	0	0.000361048	0.000102924	0	0.000255879	0.000245091	0.000203428	0	3.1877E-05	0
2953	0	5.42711E-05	0	0	6.93995E-05	0.000122044	0	0	0	0	0	0	5.27214E-05	3.38717E-05	0	0	0.000209583	0.000285734	5.23492E-05	0	0	0	0	0	5.46632E-05	0.000169236	0	0	0	0	0	0	0.00032882	0.000129073	0	0	0	0	5.48179E-05	0	0	0	0	0.000113258	0.00029411	0.000165538	0	0	0
2956	0	5.26379E-05	0	0	0.000138799	0.000139407	0	0	0	0	0	0	6.63397E-05	4.15361E-05	0	0	0.000218227	0.000305093	4.15767E-05	0	0	0	0	0	4.13253E-05	0.000136546	0	0	0	0	0	0	0.000347495	6.45847E-05	0	0	0	0	5.15614E-05	0	0	0	0	0.000100674	0.00029411	0.000165538	0	0	0
2977	0.000223966	0.000279772	0.000320886	0.00049966	0.000568151	0.000716169	0.000714698	0.000191632	0.000600082	0.000427524	0.000426601	0.000208061	0.000271889	0.000283706	0.000668986	0	0.00096889	0.001306302	0.000309288	0	0	0.000231084	0.000355987	0.000332349	0.000307207	0.000771358	0.000302914	0	0.000199685	0	0.000196898	6.87362E-05	0.001164302	0.000410069	0	0	0.000524993	0	0.000235494	0	0.000423728	0.000426449	0	0.000498837	0.000588219	0.000560991	0	0.000394254	0
2991	0	4.37184E-05	0	0	6.93995E-05	9.94856E-05	0	0	0	0	0	0	4.41203E-05	3.94346E-05	0	0	0.00017057	0.000239709	4.11315E-05	0	0	0	0	0	3.46018E-05	9.92255E-05	0	0	0	0	0	0	0.000281271	0.000116194	0	0	0	0	3.79323E-05	0	0	0	0	7.55052E-05	0.000196073	0.000110359	0	0	0
2994	0	4.13314E-05	0	0	0.000104099	9.12479E-05	0	0	0	0	0	0	3.67138E-05	2.84324E-05	0	0	0.000152172	0.000238796	3.81936E-05	0	0	0	0	0	2.80969E-05	6.76942E-05	0	0	0	0	0	0	0.000264607	0	0	0	0	0	3.41934E-05	0	0	0	0	9.56399E-05	0.00029411	0.000156342	0	0	0
2999	0	5.95474E-05	0	0	0.000104099	0.000165767	0	0	0	0	0	0	4.91376E-05	3.35008E-05	0	0	0.000247155	0.000333493	6.27657E-05	0	0	0	0	0	6.83289E-05	0.000218225	0	0	0	0	0	0	0.000376082	0.000290486	0	0	0	0	6.83264E-05	0	0	0	0	0.00015101	0.00029411	0.000248307	0	0	0
3042	0.00082149	0.000398993	0.000646174	0.001792459	0.001090266	0.001073937	0.001065722	0.000321811	0.001098659	0.00058126	0.000893114	0.000301538	0.000448211	0.000251565	0.000771142	0.000828761	0.001048911	0.001475788	0.000661666	0	0	0.000573077	0.000670515	0.001184898	0.000370562	0.001013008	0.000385165	0.00085019	0.000458674	0	0.000431915	0.000186869	0.001441694	0.000793801	0	0	0.000577409	0	0.000301649	0	0.000719218	0.000411696	0	0.000708742	0.001062062	0.000480245	0	0.000570598	0
3044	0.000231656	0.000105276	0.000255338	0.000802799	0.00056175	0.000447622	0.000426086	8.63749E-05	0.000266758	0.000163236	0.000239084	0.000123174	0.000134113	0.00011509	0	0	0.000428364	0.000540967	0.000168621	0	0	0.000208801	0.00033206	0.000380677	0.000140867	0.000523383	0.000106397	0.000500112	0.000155957	0	0.000134818	0.000131065	0.000631352	0.000278189	0	0	0.000171821	0	0.000103243	0	0.000354333	0.00051462	0	0.000299672	0.000735274	0.000360873	0	8.50477E-05	0
3046	0.00029762	0.000233416	0.000190924	0.000835862	0.000569616	0.000627963	0.000463196	0.000134815	0.00038089	0.000188931	0.000436484	0.00011645	0.000305418	0.000118675	0.00050174	0	0.000522904	0.000952354	0.000284805	0	0	6.55947E-05	0.000365696	0.000312015	0.000306387	0.001061641	0.000111356	0.000500112	0.000225677	0	0.000230972	6.99012E-05	0.001056419	0.000461098	0	0	0.000370551	0	0.000286935	0	0.000393028	0.000205848	0	0.000480213	0.000196073	0.000537999	0	0.000378826	0
3048	0.000191525	0.000224371	0.000286795	0.001467402	0.000402826	0.000408968	0.000127016	0.000111084	0.000249595	0.0002509	0.000195753	0.000123081	0.000225619	0.000168617	0	0	0.000454188	0.000533296	0.000197645	0	0	0.000162985	0.000200368	0.000335033	0.000125233	0.000575134	0.000128065	0	0.000130902	0	0.000154811	7.28137E-05	0.000588543	0.000488791	0	0	0.000362422	0	0.000222408	0	0.00024976	0	0	0.000325511	0.000661747	0.00034947	0	8.50477E-05	0
3058	0	5.80399E-05	0	0	0.000104099	0.000163739	0	0	0	0	0	0	4.69873E-05	3.18938E-05	0	0	0.000161371	0.000224733	4.95003E-05	0	0	0	0	0	4.78303E-05	0.000162911	0	0	0	0	0	0	0.000253977	6.19704E-05	0	0	0	0	5.76523E-05	0	0	0	0	0.000142621	0.000441164	0.000174735	0	0	0
3096	0	9.59794E-05	0	0	0.000208199	0.000161712	0	0	0	0	0	0	0.000100664	5.97081E-05	0	0	0.000329724	0.000455128	7.53188E-05	0	0	0	0	0	7.2866E-05	0.000135388	0	0	0	0	0	0	0.000525624	6.77801E-05	0	0	0	0	7.68898E-05	0	0	0	0	0.00015101	0.000441164	0.000262102	0	0	0
3116	0	4.49746E-05	0	0	3.46998E-05	0.00010709	0	0	0	0	0	0	4.0218E-05	3.12757E-05	0	0	0.000104514	0.00013652	3.24067E-05	0	0	0	0	0	2.73316E-05	9.6197E-05	0	0	0	0	0	0	0.000161896	7.74629E-05	0	0	0	0	3.09972E-05	0	0	0	0	6.2921E-05	9.80365E-05	5.51794E-05	0	0	0
3119	0.000178788	0.000143215	8.4931E-05	0.000125194	0.000159465	0.000243074	0.000172729	9.44978E-05	0.00018499	0.000107745	0.000226921	9.95478E-05	0.00013698	7.76329E-05	0	0.000259866	0.000223769	0.000420245	0.000118854	0	0	7.66106E-05	0.000145772	0.000143474	0.000119111	0.000374901	0.000132053	0.000250056	0.000113355	0	4.60544E-05	5.46394E-05	0.00027021	0.000173517	0	0	6.72709E-05	0	8.29204E-05	0	0.00026511	0.000102924	0	0.000145977	0.000245091	6.12491E-05	0	0.000151097	0
3149	0.000361902	0.000335174	0.000196372	0.001104452	0.000535996	0.000664589	0.00051633	0.000184998	0.000537683	0.000403341	0.000391379	0.000220014	0.000399472	0.000223009	0	0	0.000794774	0.001263383	0.000268779	0	0	0.000427617	0.000337604	0.000339301	0.000227727	0.000623588	0.000195547	0.000250056	0.000252046	0	0.000276248	0.000229392	0.0011847	0.000327571	0	0	0.000402785	0	0.000150403	0	0.000322993	0.001097856	0	0.000467629	0.000702595	0.000327214	0	0.000291483	0
3172	0	4.44721E-05	0	0	5.78329E-05	8.41508E-05	0	0	0	0	0	0	3.2254E-05	2.26223E-05	0	0	9.73102E-05	0.000131498	3.42763E-05	0	0	0	0	0	5.6467E-05	0.000122117	0	0	0	0	0	0	0.000150404	6.45847E-05	0	0	0	0	3.83545E-05	0	0	0	0	3.15444E-05	0.000114376	8.27691E-05	0	0	0
3205	0.000247997	0.000104396	0.000137406	0.000460653	0.000244672	0.00030492	0.00025437	0.000137621	0.000260628	0.000100187	0.000213364	0.000124015	0.000191453	4.79643E-05	0	0.000259866	0.000256021	0.000654292	0.000106835	0	0	4.38132E-05	0.000160129	0.000258152	0.000107249	0.00039129	0.000122136	0	0.000133624	0	0.000237818	0.000161355	0.000516574	0.000232486	0	0	0.000296833	0	8.72624E-05	0	0.000223856	0.000411696	0	0.000269637	0	0	0	0.000198785	0
3222	0.000141541	0.000170225	0.000309628	0.001114482	0.000276981	0.00039959	0.000306492	0.000110488	0.00028723	0.000139053	0.000298887	0.000128871	0.000143033	0.000218806	0	0	0.000375498	0.000682418	0.000141468	0	0	4.38132E-05	0.000196825	0.000193889	9.51139E-05	0.000514743	0.000151242	0	0.000129589	0	9.78656E-05	4.07757E-05	0.000616556	0.000228903	0	0	0.000195366	0	8.99159E-05	0	0.000244643	0.00051462	0	0.000218629	0.000490183	0.000551794	0	6.37539E-05	0
3226	0.000214234	0.000194597	0.000206903	0.000427218	0.000333118	0.000472208	0.000396061	0.000146595	0.000232923	0.000251548	0.000199807	0.000156139	0.000252457	0.000144511	0	0	0.000504395	0.000753372	0.000219279	0	0	0.000218816	0.000176279	0.000257891	0.000132831	0.000523116	0.000122244	0	0.000140474	0	0.00022646	0.000133511	0.00068163	0.000326313	0	0	0.000319257	0	0.000250028	0	0.000221938	0.000205848	0	0.000248831	0.000196073	0.000386256	0	0.000138729	0
3238	0.000207145	0.000230526	7.86667E-05	0.000557241	0.000363499	0.000378299	0.000345795	8.16542E-05	0.000158387	0.000158702	0.000181309	8.04974E-05	0.000243697	0.00016701	0	0	0.000500294	0.000881948	0.000177524	0	0	7.88638E-05	0.000108409	0.000143194	0.000198974	0.000465041	8.05256E-05	0.000100022	9.34614E-05	0	0.000143842	5.46394E-05	0.000858753	0.000247785	0	0	7.48389E-05	0	0.000208477	0	0.000166933	0.000164678	0	0.00032031	0.000441164	0.000257504	0	5.89086E-05	0
3253	0	2.87687E-05	0	0	0	0.00015208	0	0	0	0	0	0	1.60872E-05	1.85429E-05	0	0	0.000129008	0.000157889	0	0	0	0	0	0	2.73316E-05	0.000106886	0	0	0	0	0	0	0.000187466	6.45847E-05	0	0	0	0	3.85957E-05	0	0	0	0	0	0	0	0	0	0
4103	0.000940802	0.000856403	0.000790798	0.003869482	0.00145924	0.00189162	0.001225799	0.000574599	0.00116069	0.000615807	0.001281958	0.0006098	0.000629232	0.000569267	0.000946525	0.001023309	0.001760893	0.002237562	0.001140287	0	0	0.001692193	0.001699296	0.001591407	0.000617092	0.001819549	0.000654014	0.00058338	0.000752946	0	0.001011407	0.000972209	0.002061123	0.001587312	0	0	0.001339812	0	0.000872564	0	0.001459543	0.001423783	0	0.001613461	0.001151929	0.000647806	0	0.001775802	0
4129	0.000387615	0.000394973	0.000153793	0.001485976	0.00055296	0.000515044	0.000730723	0.000251214	0.000360907	0.00034569	0.000407216	0.00024448	0.000258032	0.00020459	0.000966414	0.000705149	0.001069636	0.001342007	0.000270115	0	0	0.000288166	0.000446358	0.000391506	0.000263422	0.000793091	0.000203632	0.000333324	0.000311913	0	0.000418379	0.000270751	0.001238139	0.000556087	0	0	0.000268803	0	0.000375222	0	0.000671889	0.00051462	0	0.000472662	0.000196073	0.000438676	0	0.000117052	0
4155	0.000184916	0.000593841	0.000538047	0.001950344	0.000658601	0.000544192	0.000821136	0.000309436	0.000568576	0.000283504	0.000454982	0.000275951	0.000456175	0.000216457	0.000945621	0.001127958	0.001053787	0.001373421	0.000386921	0	0	0.000292172	0.000553249	0.000498002	0.00029939	0.000754256	0.000264107	0.000500112	0.000406689	0	0.000463578	0.000124774	0.001467695	0.000525973	0	0	0.000224236	0	0.000397958	0	0.000837223	0.000411696	0	0.000568134	0.00029411	0.00051041	0	0.000554659	0
4159	0.000132529	0.00019623	0.000149889	0.000557241	0.00020442	0.000211011	0.000238345	7.65083E-05	0.000141225	9.73804E-05	0.000180422	7.84429E-05	9.54878E-05	4.19069E-05	0	0	0.00033449	0.000383261	0.000125976	0	0	0.000202793	0.000164845	0.000130576	8.54385E-05	0.000151243	9.15211E-05	0	8.52976E-05	0	0.000118248	0.000110211	0.000242629	0.00010932	0	0	0.000121368	0	9.29312E-05	0	0.00023441	0.00025731	0	0.000181548	0	7.89066E-05	0	0.00020108	0
4178	0	3.70601E-05	0	0	3.46998E-05	8.13627E-05	0	0	0	0	0	0	2.21398E-05	2.31168E-05	0	0	0.000122247	0.000148574	2.82223E-05	0	0	0	0	0	5.46632E-05	0.000160328	0	0	0	0	0	0	0.00016951	0.000232389	0	0	0	0	4.48072E-05	0	0	0	0	3.77526E-05	0.000147055	8.27691E-05	0	0	0
4179	0.000451056	0.000436681	0.000408722	0.001030896	0.000847754	0.000852027	0.000394037	0.000251767	0.000441327	0.000275515	0.000590806	0.0002075	0.00042416	0.000402752	0.001226776	0.000974848	0.001202856	0.001420358	0.000396536	0.006330494	0	0.000438383	0.000487403	0.000517534	0.000212421	0.000804314	0.000311323	0.0004501	0.000425925	0	0.000481315	0.000237547	0.001459363	0.000636939	0	0	0.000248902	0	0.00034712	0	0.000671249	0.000535205	0	0.000691963	0.000834291	0.000758165	0	0.00019547	0
4205	8.56694E-05	0.00011118	5.70594E-05	0.000445793	0.000257858	0.000296556	5.87007E-05	4.69087E-05	0.00011119	6.47763E-05	0.00012366	7.65752E-05	8.86388E-05	8.50501E-05	0	0.000259866	0.000331387	0.000480697	0.000116628	0	0	0.000262879	0.000124606	0.000113448	0.000109108	0.000387371	9.16289E-05	0.000500112	7.65708E-05	0	6.35582E-05	4.66008E-05	0.000466152	0.000439215	0	0	0	0	9.31724E-05	0	0.000144867	0.000154386	0	0.000261919	0.000298031	0.000406304	0	4.24601E-05	0
4207	0.000196932	0.000279898	0.000282528	0.001142344	0.000454567	0.000736953	0.000428279	0.000151528	0.000368263	0.000323666	0.000303955	0.000194893	0.000193126	0.000195813	0	0.000585049	0.000640385	0.000833823	0.000215273	0	0	0.000371787	0.000261543	0.000196405	0.000161858	0.000620382	0.0002184	0.000391837	0.000188237	0	0.000194175	0.000102755	0.000793248	0.000415008	0	0	0.00038933	0	0.000210045	0	0.000274384	0.00042885	0	0.000417963	0.000408486	0.000187242	0	0.000244305	0
4209	0.00031348	0.000262059	0.00033296	0.001077333	0.00072561	0.000707044	0.000421195	0.000149827	0.000474917	0.000284584	0.000393786	0.000192839	0.000191453	0.0001947	0	0.000259866	0.000869363	0.001207313	0.000424937	0	0	0.000481445	0.00051554	0.000412715	0.000225158	0.000822485	0.000220987	0.000500112	0.000245289	0	7.39048E-05	0.000187685	0.001169186	0.000465746	0	0	0.000158928	0	0.000273607	0	0.000331307	0.000231579	0	0.000606726	0.001225457	0.000382393	0	0.000365948	0
4229	0.000322612	0.000291958	0.000127601	0.000880441	0.000627063	0.00060984	0.000258924	9.67518E-05	0.000414357	0.000126962	0.000257076	0.000138116	0.000164456	0.000153288	0.00100348	0.000623678	0.000678844	0.000834919	0.000337688	0	0	0.000294675	0.000365949	0.000202705	0.000146497	0.000666432	9.92826E-05	0.001000223	0.000136439	0	0.000181417	0.000165782	0.000870533	0.00044454	0	0	0.000209941	0	0.000207934	0	0.000382155	0.00017154	0	0.000422493	0.000318619	0.000441435	0	0.000237802	0
4249	5.52706E-05	0.00010402	6.73183E-05	0	0.000115435	9.77113E-05	9.88466E-05	5.16293E-05	0.000132275	7.14699E-05	0.000105542	5.60307E-05	5.33585E-05	6.39112E-05	0.000334493	0.000259866	0.000147406	0.000188389	7.2826E-05	0	0	6.55947E-05	6.71804E-05	2.67452E-05	5.6467E-05	0.000119534	0.000142294	0	7.03776E-05	0	0	6.31441E-05	0.000160603	9.40206E-05	0	0	0	0	6.12706E-05	0	0.000212344	0.000308772	0	0.000108895	0	4.24881E-05	0	9.23157E-05	0
4277	0.000370193	0.000724996	0.000608816	0.001309517	0.001011768	0.000900566	0.000859089	0.000258614	0.00065108	0.000332303	0.000624255	0.000267453	0.000303108	0.0002596	0	0	0.00103949	0.001254981	0.000433573	0	0	0.000954628	0.001140295	0.000636033	0.000388546	0.001236043	0.000409419	0	0.000291645	0	0.000611621	0.000417543	0.001281953	0.001159523	0	0	0.000408671	0	0.000481783	0	0.001287813	0.000240156	0	0.001010091	0.000490183	0.000300728	0	0.000904158	0
4279	0.000121115	0.000256531	0.000188609	0.001671723	0.000393264	0.000630751	0.000264153	7.93152E-05	0.000360172	0.000194761	0.000265438	8.83417E-05	0.000253811	0.000224122	0	0	0.000659559	0.000984681	0.000239133	0	0	0.000198036	0.000264488	0.000352497	0.000132066	0.000545829	9.97138E-05	0.000500112	0.000165059	0	0.000117781	0.000101939	0.001076099	0.000474364	0	0	5.60591E-05	0	0.000191712	0	0.000203709	0.000205848	0	0.000542966	0.00029411	0.00042764	0	0.000202482	0
4288	0	7.36177E-05	0	0	4.62663E-05	0.000106076	0	0	0	0	0	0	5.05711E-05	3.22646E-05	0	0	0.0001893	0.000261626	3.89948E-05	0	0	0	0	0	6.19334E-05	0.000106886	0	0	0	0	0	0	0.000306267	5.16097E-05	0	0	0	0	8.84685E-05	0	0	0	0	9.22841E-05	0.000196073	0.000119555	0	0	0
4289	0.000294616	0.000256908	0.000310944	0.001560275	0.0004174	0.000406307	0.000646045	0.000133326	0.000318859	0.000275084	0.000420013	0.000169026	0.000226097	0.00016157	0.000961894	0.000363812	0.000456626	0.000656301	0.000250617	0	0	0.000379548	0.000361486	0.000297757	0.000132886	0.000526679	0.000230258	0.000300067	0.000214792	0	0.000157845	0.000181161	0.000535823	0.000384507	0	0	0.000252826	0	0.000199853	0	0.000393348	0.000411696	0	0.000306887	0.000310449	0.000183931	0	0.000127508	0
4299	9.94871E-05	0.000142336	0.000251479	0.000445793	0.000283844	0.000229387	0.000234803	7.71888E-05	0.000295689	0.000100835	0.000168132	0.000124948	0.000120096	6.4282E-05	0.000836233	0.000259866	0.000293815	0.00040536	0.00015313	0	0.001541188	0.000190275	0.000165673	0.000192268	9.8011E-05	0.00024557	0.000107799	0	6.36213E-05	0	9.98104E-05	8.15514E-05	0.000114922	0.00019695	0	0	0.000128095	0.004063747	0.000120551	0	0.000257755	0.000154386	0	0.000219468	0	0.000106864	0	8.50477E-05	0
4315	0.000303748	0.000257159	0.00034331	0.000928735	0.000570078	0.00083758	0.00046016	0.000164287	0.000321188	0.000247877	0.000303955	0.000169306	0.000261855	0.000177517	0.001038737	0.000660902	0.000509271	0.000554665	0.000387277	0	0	0.000627406	0.000454779	0.000463746	0.000201051	0.0005803	0.00016795	0.000500112	0.000181293	0	0.000201488	0.000104502	0.000651607	0.000451996	0	0	0	0	0.000261968	0	0.000500159	0.000231579	0	0.000519979	0	0.000137949	0	0.000121132	0
4316	0	0.000159296	0	0	6.93995E-05	0.000104935	0	0	0	0	0	0	7.52594E-05	5.41452E-05	0	0	0.000224988	0.000307467	4.19328E-05	0	0	0	0	0	4.1544E-05	0.000142514	0	0	0	0	0	0	0.000341892	8.23044E-05	0	0	0	0	4.37217E-05	0	0	0	0	9.06062E-05	0.000261431	0.000183931	0	0	0
4317	0.000273109	0.000308667	0.000219023	0.000928735	0.0006485	0.000958356	0.000316275	0.000128563	0.000362746	4.85823E-05	0.00021045	0.000137835	0.000211921	0.000139072	0	0	0.000725393	0.000936556	0.00029807	0	0	0.000120424	0.000453721	0.000462385	0.00030021	0.000763252	0.000154152	0.000375084	0.000143758	0	0.000158079	8.73765E-05	0.000812354	0.000611183	0	0	0.000126133	0	0.000273788	0	0.000385353	0.000360234	0	0.000633908	0.00029411	0.000338985	0	0.000482745	0
4318	0.000115468	0.000137688	0.000162327	0.000298681	0.000228556	0.000255748	0.000290805	6.91084E-05	0.000166969	9.34939E-05	0.00016167	0.000100015	0.000109903	8.15887E-05	0	0.000259866	0.000348344	0.000505627	9.7309E-05	0	0	0.000211055	0.000196848	0.000181495	9.96509E-05	0.00035869	8.41908E-05	0.000116776	0.000111384	0	0.000124005	0.000198985	0.000369474	0.000198015	0	0	0	0	8.93731E-05	0	0.000247201	0.000617544	0	0.000176346	0.000147055	0.000131879	0	9.48658E-05	0
4328	0	0.000128768	0	0	0.000112736	0.000218361	0	0	0	0	0	0	8.26658E-05	6.34167E-05	0	0	0.0003305	0.000438508	9.64187E-05	0	0	0	0	0	6.99688E-05	0.000229715	0	0	0	0	0	0	0.000502927	0.000290486	0	0	0	0	9.99266E-05	0	0	0	0	0.000228193	0.000356199	0.000182092	0	0	0
4329	0	4.64822E-05	0	0	3.46998E-05	0.000102781	0	0	0	0	0	0	3.03427E-05	2.38585E-05	0	0	0.000189744	0.000246741	4.21999E-05	0	0	0	0	0	2.55277E-05	8.46178E-05	0	0	0	0	0	0	0.000287017	3.63108E-05	0	0	0	0	2.71376E-05	0	0	0	0	5.03368E-05	0.000117644	8.27691E-05	0	0	0
4347	0.000489385	0.000264948	0.000358244	0.001239676	0.000552112	0.000869263	0.00037835	0.000168029	0.000400995	0.00025306	0.000366925	0.000204979	0.000201488	0.00020323	0	0.000259866	0.000969333	0.001276441	0.000324067	0	0	0.000338489	0.00042701	0.000243354	0.000200176	0.000758799	0.000194469	0	0.000210382	0	9.44426E-05	0.000137356	0.001015765	0.000410554	0	0	0.000244698	0	0.000266793	0	0.000401662	0.000584609	0	0.000581054	0.00029411	0.00035278	0	0.000314307	0
4349	4.50576E-05	9.42206E-05	0	0	6.93995E-05	7.60399E-05	7.08457E-05	1.70113E-05	4.90363E-05	4.31842E-05	5.06803E-05	3.73538E-05	3.58378E-05	0	0	0	8.31237E-05	0.000123279	3.56117E-05	0	0	8.76265E-05	4.14126E-05	5.63793E-05	3.27979E-05	0.000106886	2.15597E-05	0	3.75347E-05	0	5.83459E-05	0	0.000107739	3.87315E-05	0	0	0	0	2.41223E-05	0	0	0	0	0	0	0	0	0	0
4357	0.000419576	0.000344722	0.000480625	0.001738221	0.000912141	0.001084836	0.000757543	0.000252958	0.000889274	0.000399238	0.000691279	0.000289118	0.000293153	0.000326231	0.001117388	0.000852641	0.001211722	0.001444375	0.000430813	0	0	0.000490458	0.000782191	0.000550766	0.000356732	0.001326094	0.000328786	0.000875195	0.000362961	0	0.000258978	0.000230441	0.001076387	0.000830112	0	0	0.000171261	0	0.000317088	0	0.000741604	0.000923915	0	0.000652029	0.000490183	0.000374484	0	0.000236655	0
4420	0.000293295	0.000217336	0.000230371	0.001662436	0.000435829	0.000619092	0.000493558	0.00011287	0.000361765	0.000152872	0.000280389	0.000142691	0.00023422	0.000127081	0.001898475	0.001187657	0.00051847	0.000964317	0.000292194	0	0	0.000193279	0.000258736	0.000245236	0.000131902	0.000427275	0.000197056	0.000233302	0.000182419	0	0.000313045	9.22695E-05	0.000990482	0.000249915	0	0	0.000189199	0.002031873	0.000116993	0	0.000400383	0.000480312	0	0.000290779	9.80365E-05	0.000472888	0	0.000182209	0
4435	0.000506928	0.000195979	0.000389293	0.0009722	0.000514944	0.000650268	0.000552597	0.000201414	0.000513288	0.000274868	0.000511111	0.000179205	0.000269421	0.000161694	0	0	0.000771942	0.001002305	0.000283647	0	0	0.000399827	0.000419164	0.000288308	0.000251177	0.000581636	0.000227347	0.000316821	0.00022305	0	0.000340118	0.000152734	0.00081652	0.000414524	0	0	0.000468654	0	0.000233383	0	0.000393667	0.000617544	0	0.000334572	0.000245091	0.000110359	0	0.000304999	0
4442	0.000188641	0.00015716	0.000122925	0.00046251	0.000220922	0.000327732	0.000336011	7.05118E-05	0.00012872	0.000120484	0.000173453	8.49798E-05	0.000154899	0.000101368	0	0	0.000394228	0.000560144	0.000165505	0	0	0.000186519	9.92061E-05	6.18029E-05	0.00010058	0.000294826	7.07159E-05	0	8.69867E-05	0	0.000208256	3.87952E-05	0.000592566	0.000209925	0	0	0.000143231	0	0.000133818	0	0.000314358	0.000226433	0	0.000272658	0.000147055	0.000256216	0	0.000153774	0
4451	0.000370674	0.000387812	0.000334277	0.001030896	0.000395037	0.000543178	0.000488329	0.000149359	0.000342887	0.000198863	0.000443706	0.000168372	0.000379164	0.000198038	0.000780183	0	0.000878784	0.001187589	0.000354871	0	0	0.000373539	0.000258967	0.000161329	0.000239698	0.000669015	0.00021937	0	0.000204283	0	0.000342063	0.000204927	0.001198778	0.00046991	0	0	0.000362142	0	0.000286694	0	0.000377358	0.000446004	0	0.000352861	0.000457504	0.000366207	0	5.10031E-05	0
4509	0.000170378	0.000317838	0.000173266	0.000761563	0.000405293	0.000684993	0.000257406	0.000115422	0.000283307	0.000201023	0.000292299	0.000142598	0.000262572	0.000211883	0.000808208	0.000622273	0.000986845	0.001373238	0.000340715	0	0	0.000280655	0.000174002	0.000170592	0.000155353	0.000514476	0.000153721	0.000100022	0.000171346	0	0.000269792	7.77068E-05	0.001525875	0.000412006	0	0	0.000270765	0	0.000229102	0	0.000108091	0.000566082	0	0.000454541	0.000761417	0.000696916	0	9.26982E-05	0
4519	0	3.42963E-05	0	0	6.93995E-05	8.51647E-05	0	0	0	0	0	0	2.52457E-05	2.85561E-05	0	0	0.000137764	0.000190854	3.42763E-05	0	0	0	0	0	5.46632E-05	0.000106886	0	0	0	0	0	0	0.000216771	7.09754E-05	0	0	0	0	8.4428E-05	0	0	0	0	0.000138426	0.00029411	0.000165538	0	0	0
4523	0.000168696	0.000115452	0.000143761	0.000250758	0.000194164	0.000227233	0.000264659	9.16909E-05	0.000224709	9.3062E-05	0.000149887	0.00010982	9.48507E-05	9.51868E-05	0	0	0.00040387	0.000611921	9.01867E-05	0	0	0.000179509	0.000126768	3.33057E-05	6.99142E-05	0.000262048	0.000189294	8.32686E-05	0.000104722	0	0.000222259	0.000157278	0.000469168	0.000111353	0	0	0.000244137	0	7.97845E-05	0	8.7304E-05	0.000274464	0	0.000137419	0	0.000157629	0	6.37539E-05	0
4539	0	4.03264E-05	0	0	6.93995E-05	8.75726E-05	0	0	0	0	0	0	2.97055E-05	2.74435E-05	0	0	0.000133109	0.00017944	4.03303E-05	0	0	0	0	0	3.17046E-05	8.46178E-05	0	0	0	0	0	0	0.0002116	4.5219E-05	0	0	0	0	3.72086E-05	0	0	0	0	7.23172E-05	0.000232673	0.000110359	0	0	0
4564	0	4.99997E-05	0	0	5.20496E-05	0.000125973	0	0	0	0	0	0	3.37672E-05	2.78143E-05	0	0	0.000182983	0.00024948	5.1637E-05	0	0	0	0	0	6.55958E-05	0.000203083	0	0	0	0	0	0	0.000281846	0.000145243	0	0	0	0	5.87981E-05	0	0	0	0	0.000142621	0.000220582	0.000165538	0	0	0
4567	0	3.40451E-05	0	0	0	0.00030416	0	0	0	0	0	0	0	0	0	0	0.000108726	0.000122183	0	0	0	0	0	0	2.18653E-05	5.85199E-05	0	0	0	0	0	0	0.000143796	3.87315E-05	0	0	0	0	3.2143E-05	0	0	0	0	0	0	0	0	0	0
4600	0.000200536	0.000108291	2.7236E-05	0.000250758	0.000172342	0.000282995	0.000166993	5.6435E-05	0.000130191	0.000116166	0.000113397	0.000107392	7.82857E-05	0.000138206	0	0	0.000288827	0.00031596	0.000123929	0	0	0.000125932	0.000163672	0.000179146	0.000114574	0.000273627	5.92893E-05	0	0.000106599	0	7.13376E-05	0.000446552	0.000332268	0.000161994	0	0	0	0	9.52228E-05	0	0.000205308	0.000102924	0	0.000157219	0	0.000110359	0	0.000126998	0
4610	0.00020342	0.000162059	0.000143398	0.000451737	0.000274668	0.000303399	0.000242225	8.47163E-05	0.000173098	0.000234059	0.000213617	0.000116544	0.000154421	0.00013116	0	0.000259866	0.000422269	0.000566901	0.000154466	0	0	0.00015272	0.000157437	7.42157E-05	0.000107796	0.000371962	0.000111356	0.000250056	0.000129776	0	0.000163369	0.000107764	0.000349506	0.000245751	0	0	0.000377278	0	0.00011054	0	0.000262551	0.00025731	0	0.000145138	0.000163394	0.000159652	0	0.000181954	0
4617	0	3.76882E-05	0	0	4.62663E-05	7.89548E-05	0	0	0	0	0	0	4.3085E-05	3.25119E-05	0	0	0.000133663	0.000184188	4.05083E-05	0	0	0	0	0	2.58557E-05	0.000111963	0	0	0	0	0	0	0.000211313	7.09754E-05	0	0	0	0	3.28666E-05	0	0	0	0	8.18811E-05	0.000134637	0.000165538	0	0	0
4626	0	4.03264E-05	0	0	3.46998E-05	8.00954E-05	0	0	0	0	0	0	2.652E-05	2.47239E-05	0	0	0.00013056	0.000171495	2.54624E-05	0	0	0	0	0	3.03927E-05	9.57517E-05	0	0	0	0	0	0	0.000196804	0.000193657	0	0	0	0	4.37217E-05	0	0	0	0	5.45315E-05	9.80365E-05	7.57797E-05	0	0	0
4639	0	5.80399E-05	0	0	0	0.000121664	0	0	0	0	0	0	0	0	0	0	0.000145522	0.000161998	0	0	0	0	0	0	2.42158E-05	7.12571E-05	0	0	0	0	0	0	0.000181146	4.76397E-05	0	0	0	0	2.79216E-05	0	0	0	0	0	0	0	0	0	0
4643	0.000153076	0.000113316	3.36365E-05	0.000303139	0.000156612	0.000154361	0.000103738	9.37323E-05	0.000178737	4.23205E-05	0.000134049	6.97582E-05	7.25516E-05	6.9474E-05	0	0	0.000261784	0.000425267	8.58242E-05	0	0	8.0366E-05	8.75186E-05	7.73841E-05	6.63064E-05	0.000281198	7.72916E-05	0.000125028	0.000105566	0	0.000193086	0.000101939	0.000266906	0.000212345	0	0	0.000327105	0	5.6808E-05	0	0.000200191	0.000308772	0	0.000110741	0	0.000137949	0	0.000147527	0
4651	0.000157161	0.000200501	0.000191515	0.00019392	0.000353012	0.000419487	0.000441268	0.000104364	0.000251066	0.000197352	0.000170666	0.000148481	0.000228565	0.000154153	0	0	0.000711428	0.001049151	0.000226045	0	0	0.000223322	0.000174853	0.000166231	0.000187057	0.000443575	0.000108122	0.000444099	0.000124709	0	0.00024902	0.000140734	0.000880301	0.00052791	0	0	0.000296833	0	0.000157277	0	0.000178765	0.00034308	0	0.00017836	0.000392146	0.000202324	0	0.000304361	0
4668	0	4.72359E-05	0	0	6.5544E-05	0.000110385	0	0	0	0	0	0	6.02871E-05	4.00526E-05	0	0	0.00021324	0.000286647	4.45146E-05	0	0	0	0	0	4.91968E-05	8.51522E-05	0	0	0	0	0	0	0.000325229	5.80972E-05	0	0	0	0	5.22851E-05	0	0	0	0	6.71157E-05	0.000138885	0.000124154	0	0	0
4680	0	3.66832E-05	0	0	5.20496E-05	0.000109878	0	0	0	0	0	0	3.0263E-05	2.52183E-05	0	0	0.000193623	0.000257425	3.91729E-05	0	0	0	0	0	4.37305E-05	0.000106886	0	0	0	0	0	0	0.00030325	7.74629E-05	0	0	0	0	3.88369E-05	0	0	0	0	6.10753E-05	0.00027777	0.000156342	0	0	0
4683	0.000167494	0.000191582	0.000165277	0.000408643	0.000307748	0.000326338	0.000408881	9.24564E-05	0.000271048	0.000243991	0.000226414	0.000102069	0.000170269	0.000180731	0	0	0.000606249	0.000744058	0.000132654	0	0	0.000112663	0.000189232	0.000154694	0.000134745	0.000419704	0.00010726	0	0.000110352	0	0.000216113	5.8251E-05	0.000683067	0.000254175	0	0	0.000200411	0	0.000235012	0	0.000319155	0.000226433	0	0.000242791	0.00029411	0.000309924	0	6.37539E-05	0
4685	0	4.63565E-05	0	0	3.46998E-05	0.00010747	0	0	0	0	0	0	4.9934E-05	3.20174E-05	0	0	0.000181986	0.000281259	4.22889E-05	0	0	0	0	0	5.46632E-05	0.0001247	0	0	0	0	0	0	0.000314598	0	0	0	0	0	4.82446E-05	0	0	0	0	3.77526E-05	0.000117644	0.000165538	0	0	0
4687	0	4.03264E-05	0	0	3.46998E-05	0.00010709	0	0	0	0	0	0	3.80677E-05	2.85561E-05	0	0	0.000174892	0.0002335	2.82223E-05	0	0	0	0	0	3.06114E-05	8.31035E-05	0	0	0	0	0	0	0.000271359	7.09754E-05	0	0	0	0	3.09972E-05	0	0	0	0	5.03368E-05	0.000147055	8.27691E-05	0	0	0
4703	0	6.70851E-05	0	0	0.000104099	0.000140294	0	0	0	0	0	0	3.98198E-05	3.07812E-05	0	0	0.000286389	0.000378786	3.71252E-05	0	0	0	0	0	4.68463E-05	0.000172175	0	0	0	0	0	0	0.000431675	9.03412E-05	0	0	0	0	5.22851E-05	0	0	0	0	0.00015101	0.00029411	0.000165538	0	2.55016E-05	0
4720	0	0.000114824	0	0	0.000131088	0.000283375	0	0	0	0	0	0	0.000109106	9.11074E-05	0	0	0.000471367	0.000649453	0.000113601	0	0	0	0	0	6.24253E-05	0.000146077	0	0	0	0	0	0	0.000741533	0.000139433	0	0	0	0	7.20654E-05	0	0	0	0	0.000211414	0.000502601	0.000386256	0	0	0
4736	0	4.78641E-05	0	0	3.46998E-05	0.000101387	0	0	0	0	0	0	4.14126E-05	3.313E-05	0	0	0.000189744	0.000265735	4.05083E-05	0	0	0	0	0	2.18653E-05	8.46178E-05	0	0	0	0	0	0	0.000304686	4.84143E-05	0	0	0	0	1.20611E-05	0	0	0	0	7.55052E-05	0.000147055	8.27691E-05	0	0	0
4741	0	3.75626E-05	0	0	3.46998E-05	6.0325E-05	0	0	0	0	0	0	2.23787E-05	2.1757E-05	0	0	0.000142086	0.000187019	2.57295E-05	0	0	0	0	0	1.82028E-05	4.60499E-05	0	0	0	0	0	0	0.000219357	2.90486E-05	0	0	0	0	2.00818E-05	0	0	0	0	7.55052E-05	0.00029411	8.27691E-05	0	0	0
4746	0.000114386	0.000117085	4.9161E-05	0.000304997	0.000167253	0.000183383	0.000159403	5.15868E-05	0.000137792	0.00012545	0.000133543	8.10577E-05	7.74096E-05	5.7483E-05	0	0	0.000398883	0.000426911	9.1077E-05	0	0	0.000137448	0.000112987	0.000107037	4.30199E-05	0.00018411	5.65943E-05	0	8.52976E-05	0	0	7.49108E-05	0.000411564	0.000155797	0	0	0.000112118	0	4.35408E-05	0	9.46592E-05	0	0	0.000142789	0	9.19657E-05	0	6.19688E-05	0
4749	0	7.92709E-05	0	0	0.000104099	0.000253466	0	0	0	0	0	0	6.24374E-05	5.83483E-05	0	0	0.000432022	0.000622423	6.41011E-05	0	0	0	0	0	4.78303E-05	0.000126659	0	0	0	0	0	0	0.000718836	5.80972E-05	0	0	0	0	4.94507E-05	0	0	0	0	0.000113258	0.000441164	0.000147145	0	0	0
4758	0	8.01503E-05	0	0	0.000150366	0.00020328	0	0	0	0	0	0	7.91617E-05	6.1686E-05	0	0	0.000402984	0.00058763	9.79322E-05	0	0	0	0	0	9.47313E-05	0.000268995	0	0	0	0	0	0	0.000664248	0.000387315	0	0	0	0	7.05577E-05	0	0	0	0	0.000165776	0.000490183	0.000340273	0	0	0
4769	0	3.42963E-05	0	0	2.31332E-05	8.96004E-05	0	0	0	0	0	0	2.89092E-05	2.78143E-05	0	0	0.000227205	0.000300527	3.75704E-05	0	0	0	0	0	2.52544E-05	8.46178E-05	0	0	0	0	0	0	0.000342323	4.15395E-05	0	0	0	0	2.76803E-05	0	0	0	0	7.55052E-05	0.000147055	5.51794E-05	0	0	0
4774	0.000122196	0.000107286	7.71687E-05	0.000278621	0.000177971	0.000302892	0.00020073	5.76683E-05	0.000170033	0.000102347	0.000183083	9.02094E-05	0.000114522	6.21805E-05	0	0	0.000628859	0.000764787	0.000133544	0	0	0.000147964	0.000140136	0.000118797	0.000100963	0.000316203	0.000114806	0	0.000123489	0	0.000168581	0	0.00066511	0.000216025	0	0	7.00739E-05	0	8.99159E-05	0	0.000168532	0.000205848	0	0.00016846	0.000196073	0.000110359	0	5.10031E-05	0
4808	0.000218079	0.000224245	0.000118295	0.000274163	0.000307671	0.000411376	0.000125667	8.02508E-05	0.000177757	0.000171873	0.000248967	0.000104591	0.00014797	0.000140308	0	0	0.000509936	0.000702691	0.000170847	0	0	0.000211305	0.000191533	0.000217056	0.000137478	0.000300972	0.000112542	0	0.000130996	0	0.000172393	8.73765E-05	0.00074297	0.000174195	0	0	0.000266281	0	0.000125918	0	0.000250719	0.000630238	0	0.000200005	0.000196073	0.000110359	0	0.000214213	0
4821	0	0.000118592	0	0	6.93995E-05	0.000150432	0	0	0	0	0	0	7.4463E-05	4.58628E-05	0	0	0.000233411	0.000312764	5.67117E-05	0	0	0	0	0	3.64603E-05	8.46178E-05	0	0	0	0	0	0	0.000352954	5.80972E-05	0	0	0	0	6.71806E-05	0	0	0	0	9.06062E-05	0.000220582	0.000165538	0	0	0
4828	0	4.84922E-05	0	0	6.93995E-05	8.06023E-05	0	0	0	0	0	0	3.98198E-05	2.96686E-05	0	0	0.000175336	0.00023213	3.17835E-05	0	0	0	0	0	5.193E-05	0.000109469	0	0	0	0	0	0	0.000271216	9.03412E-05	0	0	0	0	6.99547E-05	0	0	0	0	9.06062E-05	0.00029411	0.000124154	0	0	0
4838	0.000307953	0.000216456	0.000233049	0.000731472	0.000468292	0.000710086	0.000492209	8.39933E-05	0.000237949	0.000246798	0.000271393	8.93689E-05	0.00027396	0.000129677	0.000959182	0.000776788	0.000991611	0.001431042	0.000477197	0	0	0.000505229	0.000277441	0.000214465	0.000203784	0.000712036	0.000111356	0.000175039	0.000120862	0	0.000220081	0.000118366	0.001293301	0.00053585	0	0	0.000336635	0	0.000217764	0	0.000287176	0.000566082	0	0.000497327	0.00057188	0.000527699	0	0.000179531	0
4849	0.000314802	0.000223491	0.000252387	0.000529379	0.000332578	0.000349403	0.000363337	0.000150125	0.00022998	0.000162805	0.00021235	0.000122053	0.000194002	0.000167381	0.000334493	0	0.000604697	0.000845877	0.00026691	0	0	0.000149966	0.000223421	0.000166137	0.000111677	0.000467001	0.000156739	0.000500112	0.000115044	0	0.000344708	0.000157744	0.000766529	0.000240619	0	0	0.00042661	0	0.000155348	0	0.000379277	0.00025731	0	0.000232053	0.000310449	0.00045523	0	4.59028E-05	0
4880	0	2.6633E-05	0	0	2.69887E-05	8.14894E-05	0	0	0	0	0	0	3.67935E-05	2.88033E-05	0	0	0.00014264	0.000193137	3.56117E-05	0	0	0	0	0	2.96821E-05	8.46178E-05	0	0	0	0	0	0	0.000220075	4.84143E-05	0	0	0	0	4.07064E-05	0	0	0	0	2.51684E-05	9.80365E-05	6.4376E-05	0	0	0
4886	0	2.61305E-05	0	0	6.93995E-05	9.04875E-05	0	0	0	0	0	0	2.75553E-05	3.16465E-05	0	0	0.000191074	0.0002661	6.35669E-05	0	0	0	0	0	3.27979E-05	7.89172E-05	0	0	0	0	0	0	0.000301957	9.68287E-05	0	0	0	0	3.16605E-05	0	0	0	0	5.03368E-05	0.00029411	0.000137949	0	0	0
4895	0.000293415	0.000187939	0.000175309	0.000334345	0.000313763	0.000415558	0.000577055	0.000120908	0.000115481	0.000212898	0.000187137	0.000147734	0.000230955	0.000127328	0	0	0.000875127	0.001063762	0.000252665	0	0	0.000207299	0.000227263	0.000223039	0.000200559	0.000502451	0.000134317	0.0004501	0.000159241	0	0.000263646	9.36676E-05	0.00094595	0.000263761	0	0	0.000280295	0	0.000191531	0	0.000240486	0.000240156	0	0.000330209	0.000220582	0.000400051	0	0	0
4910	0.000196932	0.000124371	0.000143942	0.000472169	0.0002594	0.000344714	0.000465558	0.000178874	0.000275094	0.00018526	0.000107569	0.000107766	0.000174012	8.76461E-05	0.001269266	0.000613143	0.000984407	0.001367668	0.000152062	0	0	0.000203043	0.000426641	0.000305455	0.000143873	0.000369824	9.77734E-05	0.000383086	0.00012546	0.000383701	7.91171E-05	0.000151686	0.001062165	0.000220479	0.002009845	0.000624407	0.000199851	0	0.000164454	0	0.000117365	0	0.001247556	0.000205877	0.000814684	0.000608077	0	0.000149312	0.000502991
4916	0	6.70851E-05	0	0	3.46998E-05	0.000150306	0	0	0	0	0	0	9.17447E-05	5.98317E-05	0	0	0.000219003	0.000346003	6.56146E-05	0	0	0	0	0	5.193E-05	0.0001247	0	0	0	0	0	0	0.000393033	0	0	0	0	0	3.85957E-05	0	0	0	0	5.45315E-05	0.00010784	0.000110359	0	0	0
4924	0.000542974	0.000144849	0.000300232	0.000615566	0.000324096	0.0004058	0.00051633	0.00022221	0.000442921	0.000460344	0.000385044	0.000121493	0.000176163	0.000148096	0	0	0.00078624	0.001034997	0.000231031	0	0	5.48291E-05	0.000321154	0.000310412	0.00018099	0.000530776	0.000114267	0.000333324	0.000196494	0	0.000369446	0.000142948	0.000905584	0.00027083	0	0	0.000217509	0	0.000243454	0	0.000268628	0.000360234	0	0.000184233	0.000266986	0.000272402	0	0.000179786	0
4928	0	2.85174E-05	0	0	3.46998E-05	8.92202E-05	0	0	0	0	0	0	3.55989E-05	2.84324E-05	0	0	0.000172565	0.000228934	4.74526E-05	0	0	0	0	0	1.82028E-05	6.13701E-05	0	0	0	0	0	0	0.000269348	3.87315E-05	0	0	0	0	2.1107E-05	0	0	0	0	3.35578E-05	0.000147055	8.27691E-05	0	0	0
4931	0	4.72359E-05	0	0	6.93995E-05	9.17548E-05	0	0	0	0	0	0	2.67589E-05	2.78143E-05	0	0	0.000225986	0.000295779	3.97961E-05	0	0	0	0	0	4.7393E-05	0.000129153	0	0	0	0	0	0	0.000340743	7.74629E-05	0	0	0	0	4.82446E-05	0	0	0	0	7.55052E-05	0.00029411	0.000165538	0	0	0
6108	0	0.000304521	0	0	6.93995E-05	0.000135224	0	0	0	0	0	0	7.99581E-05	4.94477E-05	0	0	0.000143527	0.000238248	6.35669E-05	0	0	0	0	0	5.46632E-05	0.0001247	0	0	0	0	0	0	0.000262165	0	0	0	0	0	3.01529E-05	0	0	0	0	0.00015101	0.00029411	0.000165538	0	0	0
6110	0.000628403	0.000605148	0.000803417	0.002693332	0.001008529	0.00116772	0.000682143	0.000291148	0.000901288	0.000449764	0.000802776	0.000322176	0.000462307	0.000287909	0.001737557	0.001837321	0.000833454	0.001542085	0.000580916	0	0	0.000696505	0.000729551	0.000749407	0.000348751	0.001257153	0.000386782	0.000250056	0.000503341	0	0.000437439	0.000496881	0.001703285	0.001099102	0	0	0.000583295	0	0.000464234	0	0.000774543	0.000571228	0	0.000972003	0.00112742	0.001065514	0	0.000363907	0
6112	0.000403596	0.000407159	0.000273994	0.001472602	0.000574705	0.000807797	0.000669829	0.0002365	0.000649241	0.000214842	0.000478549	0.000198349	0.000327557	0.00022066	0.001690547	0.001509328	0.000606249	0.001068236	0.000448262	0	0	0.000965143	0.000528654	0.000339599	0.000226797	0.000779107	0.000231983	0.000250056	0.000280478	0	0.000404065	0.000305818	0.001186855	0.00051416	0	0	0.000334673	0.002031873	0.000254551	0	0.000589382	0.000274464	0	0.000580047	0.000700961	0.000416421	0	0.000260116	0
6114	0.000343639	0.000632911	0.00045416	0.002228964	0.000554579	0.0004186	0.000778459	0.00020758	0.000603515	0.000103642	0.000464485	0.000240278	0.000382907	0.00043823	0	0	0.000649473	0.001017829	0.000435353	0	0	0.000587598	0.000485539	0.000482943	0.000269817	0.000886171	0.000323073	0	0.000308629	0	0.000421491	0.000230324	0.001173208	0.000533042	0	0	0.000470896	0	0.000297488	0	0.000685	0.000411696	0	0.00072938	0.000759783	0.000533401	0	0.000109274	0
6116	0	0.000107537	0	0	0.000127232	0.000204674	0	0	0	0	0	0	7.27109E-05	5.69885E-05	0	0	0.000305895	0.00040399	0.000105678	0	0	0	0	0	5.68497E-05	0.000239246	0	0	0	0	0	0	0.000468306	0.000129073	0	0	0	0	7.64677E-05	0	0	0	0	0.0001594	0.00029411	0.000285094	0	0	0
6118	0	0.000210803	0	0	0.000266031	0.000415051	0	0	0	0	0	0	0.000146855	0.000101739	0	0	0.000534541	0.000826609	0.000186962	0	0	0	0	0	6.88756E-05	0.00031175	0	0	0	0	0	0	0.000942934	5.80972E-05	0	0	0	0	9.73335E-05	0	0	0	0	0.000257892	0.000637237	0.000386256	0	0	0
6120	0	0.000178391	0	0	6.93995E-05	0.000154108	0	0	0	0	0	0	8.71256E-05	5.34035E-05	0	0	0.000165582	0.000269479	5.23492E-05	0	0	0	0	0	2.73316E-05	0.0001247	0	0	0	0	0	0	0.000299228	0	0	0	0	0	2.00818E-05	0	0	0	0	0.000100674	0.000196073	0.000165538	0	0	0
6122	0	8.6683E-05	0	0	0.000208199	0.000234456	0	0	0	0	0	0	7.36666E-05	5.909E-05	0	0	0.00027586	0.000404995	0.000126155	0	0	0	0	0	7.06248E-05	0.000255367	0	0	0	0	0	0	0.000442018	6.45847E-05	0	0	0	0	7.36936E-05	0	0	0	0	0.000226515	0.000355219	0.000262102	0	0	0
6124	0	0.000108165	0	0	3.93264E-05	0.000426204	0	0	0	0	0	0	8.17102E-05	6.92268E-05	0	0	0.000388465	0.000540145	6.15192E-05	0	0	0	0	0	5.7123E-05	0.000342034	0	0	0	0	0	0	0.000624887	0.000355071	0	0	0	0	6.83264E-05	0	0	0	0	9.06062E-05	0.00012614	0.000124154	0	0	0
6179	0	6.68338E-05	0	0	0.000138799	0.000198844	0	0	0	0	0	0	6.2756E-05	5.6494E-05	0	0	0.000262117	0.000363628	8.30643E-05	0	0	0	0	0	4.82676E-05	0.000153915	0	0	0	0	0	0	0.000416448	0.00013556	0	0	0	0	7.47791E-05	0	0	0	0	0.000134231	0.000343128	0.000248307	0	0	0
6188	0	3.50501E-05	0	0	4.91194E-05	0.000153981	0	0	0	0	0	0	5.00136E-05	4.11652E-05	0	0	0.00014264	0.000205739	6.12522E-05	0	0	0	0	0	3.47658E-05	9.87801E-05	0	0	0	0	0	0	0.00024033	6.77801E-05	0	0	0	0	5.06568E-05	0	0	0	0	7.55052E-05	0.00029411	0.000165538	0	0	0
6193	0	3.25375E-05	0	0	4.62663E-05	6.95765E-05	0	0	0	0	0	0	3.05019E-05	2.54656E-05	0	0	0.000100524	0.000138438	3.07151E-05	0	0	0	0	0	1.63989E-05	7.41964E-05	0	0	0	0	0	0	0.000166206	7.09754E-05	0	0	0	0	2.81628E-05	0	0	0	0	6.04041E-05	0.000117644	8.27691E-05	0	0	0
6217	0.000322492	0.000414445	0.000152658	0.000670918	0.000786065	0.001203965	0.00031948	0.000193546	0.000528121	0.000275084	0.000478929	0.000223656	0.000430292	0.000392738	0	0	0.001102442	0.001863067	0.000412651	0	0	0.000474685	0.000448636	0.000383007	0.000287528	0.00097444	0.000160512	0.000560875	0.000289393	0.000500193	0.000245909	0.000227761	0.001923504	0.000434567	0	0	9.22172E-05	0	0.00024647	0	0.00043684	0.000497466	0	0.000895323	0.001470548	0.000725241	0	0.00041338	0.000215999
6237	0.000100208	0.000117713	0.000112394	0.000780138	0.00031276	0.000205941	9.83406E-05	9.1861E-05	0.000223973	0.000168203	0.000194232	0.000101882	0.0001193	0.000112988	0	0	0.000232857	0.000454032	0.000104877	0	0	0.00013144	0.000294236	0.000214372	8.64225E-05	0.000313798	0.000134102	0.000500112	0.000207192	0.000164537	0.000176983	5.40569E-05	0.000356258	0.000176131	0	0	5.60591E-05	0	7.54425E-05	0	9.9776E-05	0.00025731	0	0.000350344	0.000245091	0.000147145	0	6.79617E-05	0
6242	0.000206424	9.66075E-05	2.7236E-05	0.000384125	0.000293868	0.000393	0.000227381	0.000107384	0.000220786	0.000164748	0.000180549	0.000123921	0.000196949	0.000190003	0	0	0.000403981	0.000732735	0.000206103	0	0	0.000263881	0.000199424	0.000216907	9.21074E-05	0.000334997	0.000105643	0.000692905	8.83943E-05	0	0.000190752	0.000142365	0.000699443	0.000203921	0	0	0.000186957	0	0.000103183	0	0.000111928	0.000180117	0	0.000235744	0.000362735	0.000167929	0	0.000271209	0
6246	0	2.902E-05	0	0	6.93995E-05	9.11212E-05	0	0	0	0	0	0	2.78738E-05	2.6949E-05	0	0	0.000128121	0.000171221	3.71252E-05	0	0	0	0	0	2.64023E-05	0.00011802	0	0	0	0	0	0	0.000195511	6.97166E-05	0	0	0	0	3.34094E-05	0	0	0	0	6.04041E-05	0.000196073	0.000110359	0	0	0
6249	0.000199094	5.90449E-05	0.000164052	0.000372237	0.000246908	0.000325831	0.000107449	7.76141E-05	0.000183151	0.000161941	0.000191445	0.000108139	9.33375E-05	0.000144264	0	0	0.000299356	0.000615939	0.000153576	0	0	0.000331228	0.000141677	0.000136671	9.20528E-05	0.000295539	5.97205E-05	0.000377584	9.76841E-05	0	0.000228638	8.87745E-05	0.00053726	0.000144468	0	0	0.000135383	0	7.48997E-05	0	9.52988E-05	0.000154386	0	0.000152353	0.000326788	0.000137949	0	0.000176471	0
6295	0.000216396	0.000195476	0.000280122	0.000702867	0.000310678	0.000531899	0.000421701	0.000231907	0.000663829	0.00032237	0.000466892	0.000240932	0.000224583	0.000184934	0.001722188	0.001615382	0.000691922	0.001117091	0.000234058	0	0	0.000419355	0.000331162	0.000362058	0.000184761	0.000426295	0.000359616	0.000369583	0.000245946	0.000556135	0.000152088	0.000145394	0.00108716	0.000243137	0.001955724	0.001077941	0.000356816	0	0.000194968	0	0.000333226	0.000180117	0.001272383	0.000258395	0.000401296	0.000291899	0	0.000404582	0.000879102
6308	0.000111623	6.93464E-05	4.0854E-05	0.000229212	0.000128158	0.000173498	6.646E-05	9.74747E-05	0.000167091	0.000134087	0.000172693	6.89177E-05	9.65231E-05	9.44451E-05	0	0	0.000116817	0.000259343	0.000106479	0	0	4.38132E-05	9.13607E-05	0.0001349	5.61937E-05	0.000139397	8.66701E-05	0	0.000107818	0	0.000113113	4.36882E-05	0.000295493	8.74363E-05	0	0	8.71719E-05	0	5.39133E-05	0	0.000181643	0.000205848	0	9.59754E-05	0.000245091	7.54119E-05	0	0.000147527	0
6311	0	3.55526E-05	0	0	0	0.000115454	0	0	0	0	0	0	0	0	0	0	0.00013333	0.000146474	0	0	0	0	0	0	2.73316E-05	0.0001247	0	0	0	0	0	0	0.000169941	7.74629E-05	0	0	0	0	4.82446E-05	0	0	0	0	0	0	0	0	0	0
6333	0.000175064	0.000122487	0.000124696	0.000367779	0.000238117	0.000327352	0.000217091	8.93944E-05	0.000175673	0.000149849	0.000212224	0.000113462	0.000160792	0.000126339	0	0.000550634	0.000469039	0.000709905	0.000165238	0	0	0.000189774	0.000115035	0.000256587	0.000122172	0.000407056	0.000172478	0.000250056	0.000123302	0	9.31201E-05	0.000116502	0.000736074	0.000294553	0	0	9.47399E-05	0	0.0001144	0	0.000223217	0.000180117	0	0.000232556	0.000326788	0.000227523	0	0.000187564	0
6366	0	4.4849E-05	0	0	0.000138799	0.00013307	0	0	0	0	0	0	5.1925E-05	3.70858E-05	0	0	0.00022122	0.000296326	6.78403E-05	0	0	0	0	0	4.37305E-05	5.34428E-05	0	0	0	0	0	0	0.000345915	0	0	0	0	0	7.23669E-05	0	0	0	0	0.000100674	0.000588219	0.000331076	0	0	0
6386	0	3.76882E-05	0	0	0.000138799	0.000102527	0	0	0	0	0	0	4.28461E-05	3.0534E-05	0	0	0.000153945	0.000216241	4.2467E-05	0	0	0	0	0	2.62383E-05	0.000195957	0	0	0	0	0	0	0.000253977	0	0	0	0	0	3.01529E-05	0	0	0	0	0.00015101	0.000588219	0.000331076	0	0	0
6388	0	4.14571E-05	0	0	0	0.00030416	0	0	0	0	0	0	0	0	0	0	0.000117371	0.000139716	0	0	0	0	0	0	0	0	0	0	0	0	0	0	0.000163907	0	0	0	0	0	0	0	0	0	0	0	0	0	0	0	0
6406	0.000248357	0.000292335	0.000223471	0.000589561	0.000667623	0.000804502	0.000536909	0.000130179	0.000629872	0.000601988	0.00045777	0.000168372	0.000347786	0.000316589	0.000390543	0.000782407	0.000966563	0.001289043	0.000319437	0	0	0.000202292	0.000159231	0.000199163	0.000232209	0.000799771	0.000174742	0	0.000223519	0	0.000176282	0.000188034	0.00151036	0.000485693	0	0	0.000292348	0	0.000258169	0	0.000319475	0.000789084	0	0.000838611	0.000566978	0.00093805	0	0.000378316	0
6420	0.00017182	0.000118844	0.00015579	0.000625596	0.000201259	0.000195676	0.000200561	0.000105342	0.000264306	0.00026256	0.000280769	0.000115423	0.00014144	0.000166886	0.000374271	0.000733243	0.000343467	0.000512567	0.000143782	0	0	0.000102147	0.000101162	0.000166827	8.22134E-05	0.000226776	0.000109631	0.000500112	0.00015652	0	0.000204677	0.000113822	0.000504219	0.00013556	0	0	0	0	9.69716E-05	0	0.000222577	0.000617544	0	0.000343297	0.000155224	7.35725E-05	0	9.86911E-05	0
6425	0	3.90702E-05	0	0	0.000104099	0.000123058	0	0	0	0	0	0	3.55989E-05	3.38717E-05	0	0	0.000152504	0.000211492	4.57611E-05	0	0	0	0	0	3.03927E-05	5.34428E-05	0	0	0	0	0	0	0.000249668	4.84143E-05	0	0	0	0	3.01529E-05	0	0	0	0	0.00015101	0.00027777	0.000165538	0	0	0
6449	9.01151E-05	0.000181909	9.71418E-05	0.000221782	0.000291015	0.000631131	0.000226032	6.86831E-05	0.000202643	0.000265367	0.000222487	0.000103563	0.0001459	0.000166268	0	0.000596989	0.000587851	0.00080451	0.00017423	0	0	0.000120424	9.76876E-05	0.000156893	0.000184543	0.000489892	0.000151349	0	0.000111103	0	9.03195E-05	8.73765E-05	0.000865505	0.000229097	0	0	0.000266	0	0.000200637	0	0.000165014	0.000566082	0	0.000411084	0.00055554	0.000248307	0	3.82524E-05	0
6456	0	2.80149E-05	0	0	6.93995E-05	9.34024E-05	0	0	0	0	0	0	4.05365E-05	3.4737E-05	0	0	0.000112162	0.000176243	3.42763E-05	0	0	0	0	0	2.73316E-05	0.0001247	0	0	0	0	0	0	0.000199102	0	0	0	0	0	4.02239E-05	0	0	0	0	0.00015101	0.00029411	0.000165538	0	0	0
6484	0.000197893	0.000344973	0.000132049	0.000660888	0.000444465	0.000479178	0.000427773	6.51958E-05	0.000286495	0.000292789	0.000178521	9.24506E-05	0.000226495	0.000213861	0.001129141	0.000649664	0.00046516	0.000667442	0.000266821	0	0	0.000109658	0.000316691	0.000267676	0.000162787	0.000464863	9.4755E-05	0	9.4306E-05	0	0.000126338	0.00020982	0.000723002	0.000359719	0	0	0.000415398	0	0.000144251	0	0.000474256	0.000323525	0	0.000360579	0.000686256	0.000485579	0	0	0
6493	0.000375119	0.000285928	0.000269773	0.000783481	0.000508776	0.000412897	0.000600333	0.000179724	0.000433726	0.000319131	0.000381243	0.000233741	0.000225937	0.000232033	0.001070378	0.001257891	0.000644043	0.000800218	0.000313027	0	0	0.000258623	0.000267042	0.000492727	0.000136549	0.000525788	0.000217645	0.000250056	0.000240128	0	0.000364545	0.000231606	0.00092627	0.000267441	0	0	0.000156125	0	0.000115124	0	0.000504636	0.000761638	0	0.000274168	0.000196073	0.000266333	0	0.000225434	0
6502	0.000154157	0.000158039	6.809E-05	0.000342518	0.000268191	0.000359289	0.000314589	8.85013E-05	0.000188054	0.000151145	0.000188911	8.43261E-05	0.000131007	0.000124237	0.000334493	0.000335016	0.000322853	0.000562518	0.000217766	0	0.001541188	0.000197034	0.000116461	0.000129775	0.000102603	0.000287255	0.000124723	0	0.00011983	0	0.000101522	0.000165782	0.00047592	0.000147954	0	0	0.000250024	0	0.000103846	0	0.000213303	0.000377388	0	0.000409406	0.000147055	0.000193128	0	0.000213193	0
6526	4.31351E-05	0.000167838	2.59196E-05	0	0.000154067	0.000282362	7.99544E-05	0	0	4.31842E-05	0	0	0.000140643	0.000127204	0	0	0.000424818	0.000648631	0.000134167	0	0	0	5.96341E-05	5.03966E-05	0.000103587	0.000244234	0	0	0	0	3.88973E-05	4.36882E-05	0.000754605	7.09754E-05	0	0	7.48389E-05	0	7.12211E-05	0	6.74767E-05	0	0	0.000261248	0.000300972	0.000304406	0	0	0
6536	0	4.71103E-05	0	0	0.000161932	0.000153601	0	0	0	0	0	0	6.02075E-05	4.33904E-05	0	0	0.000150953	0.000245006	6.56146E-05	0	0	0	0	0	2.91355E-05	0.000178143	0	0	0	0	0	0	0.000270066	0	0	0	0	0	9.64892E-05	0	0	0	0	0.000163595	8.82329E-05	0.000303487	0	0	0
6537	0	3.11556E-05	0	0	6.93995E-05	8.87132E-05	0	0	0	0	0	0	3.79881E-05	2.75671E-05	0	0	0.000142308	0.000198251	3.97071E-05	0	0	0	0	0	2.77689E-05	7.72248E-05	0	0	0	0	0	0	0.000223379	4.42507E-05	0	0	0	0	3.52789E-05	0	0	0	0	7.13104E-05	0.000138885	0.000124154	0	0	0
6542	0	6.39444E-05	0	0	0.000109883	0.000101387	0	0	0	0	0	0	3.6236E-05	2.74435E-05	0	0	0.000168242	0.000233408	5.12809E-05	0	0	0	0	0	2.08813E-05	0.000133607	0	0	0	0	0	0	0.000264033	6.77801E-05	0	0	0	0	2.96101E-05	0	0	0	0	9.06062E-05	0.000416655	6.19849E-05	0	0	0
6567	0.000168696	9.96226E-05	0.000156925	0.000451365	0.000218146	0.00025372	0.000216417	7.78692E-05	0.00015851	0.000123075	0.000179028	6.81706E-05	9.08687E-05	8.80169E-05	0	0	0.000211688	0.000392849	0.00011556	0	0	0.000264131	0.000102473	0.000127818	5.89815E-05	0.000239157	0.000109955	0.000125028	9.49628E-05	0.000357375	9.34313E-05	5.14939E-05	0.000363584	0.000122488	0	0	0.000244137	0	9.22075E-05	0	0.000234729	0.00025731	0	0.000144131	0.000245091	0.000103921	0	0.000127763	0.000377621
6571	0.000134692	8.2286E-05	0.000177352	0.00013931	0.000232874	0.000261577	0.000167499	7.90175E-05	0.000145515	0.000105801	0.000101994	7.42406E-05	0.000135228	0.00010792	0	0	0.000391568	0.000641143	0.000115204	0	0	0.00018727	0.000119291	0.000124743	8.05188E-05	0.000223035	0	0.000253807	5.56452E-05	0	0.00018344	0.000145627	0.000485832	0.000164221	0	0	0.000196767	0	9.12426E-05	0	0.000251678	0.000617544	0	0.000177521	0.000196073	0.000229914	0	0.000109784	0
6578	0	2.81406E-05	0	0	9.25327E-05	5.14537E-05	0	0	0	0	0	0	1.99099E-05	2.31168E-05	0	0	5.85191E-05	7.62504E-05	2.33257E-05	0	0	0	0	0	2.18653E-05	5.02362E-05	0	0	0	0	0	0	9.13628E-05	3.87315E-05	0	0	0	0	2.53284E-05	0	0	0	0	6.91292E-05	0.00027777	0.000165538	0	0	0
6618	8.23051E-05	0.00010515	3.37273E-05	0	0.000119136	0.000183763	0.000165644	5.60522E-05	0.000118913	3.71384E-05	0.000154195	7.93768E-05	0.000107036	6.97213E-05	0	0	0.000178661	0.000306006	0.000130517	0	0	7.31055E-05	7.54169E-05	0.000116244	6.28626E-05	0.000207269	8.49453E-05	0.000257307	7.56325E-05	0	0.000118014	6.54741E-05	0.000314886	0.000135076	0	0	0	0	6.71806E-05	0	0.000147745	0.000411696	0	0.000119298	0	7.89066E-05	0	0.000131716	0
6636	0	2.80149E-05	0	0	3.46998E-05	7.60399E-05	0	0	0	0	0	0	2.15027E-05	2.0768E-05	0	0	5.80758E-05	7.74375E-05	3.81936E-05	0	0	0	0	0	1.70002E-05	5.1216E-05	0	0	0	0	0	0	9.43795E-05	4.84143E-05	0	0	0	0	2.0504E-05	0	0	0	0	7.55052E-05	0.000147055	8.27691E-05	0	0	0
6642	0	3.8442E-05	0	0	6.93995E-05	0.000110385	0	0	0	0	0	0	4.06958E-05	2.96686E-05	0	0	0.000159487	0.000223181	4.05083E-05	0	0	0	0	0	3.82642E-05	8.31035E-05	0	0	0	0	0	0	0.000260011	0.000103316	0	0	0	0	3.37712E-05	0	0	0	0	0.000100674	0.000588219	0.000165538	0	0	0
6667	8.91539E-05	0.000111432	0.000136271	0.000349947	0.000324096	0.000231161	0.000356084	7.66359E-05	0.000258176	0.000340292	0.000240098	0.000102629	0.000108788	0.00011509	0	0	0.000413845	0.000709722	0.000126778	0	0	0	0.000225837	0.000300385	0.00014125	0.000407145	7.49201E-05	0.000484358	0.00016093	0.000263259	0.00011817	6.79206E-05	0.00052548	0.000208472	0	0	0.000136224	0	0.000169037	0	0.000111289	0.000128655	0	0.000236247	0.000117644	0.000185219	0	0.000133118	0
6679	0.000192005	0.000110427	0.000123697	0.000219182	0.000140958	0.000193775	0.000255382	7.36164E-05	0.000177144	0.000106665	0.000140891	9.75867E-05	7.50204E-05	7.97344E-05	0	0	0.000437231	0.00050307	8.805E-05	0	0	0.000200039	0.000119153	0.000136261	5.45538E-05	0.000249043	7.69682E-05	8.00179E-05	3.60333E-05	0	0.000120037	7.16487E-05	0.000468594	0.000137594	0	0	0.000196207	0	4.80034E-05	0	8.69842E-05	0.00025731	0	8.38946E-05	0	0.000169033	0	0.00015454	0
6682	0	4.47234E-05	0	0	0.000104099	9.98658E-05	0	0	0	0	0	0	3.00241E-05	3.20174E-05	0	0	0.000189522	0.000258977	4.45146E-05	0	0	0	0	0	5.46632E-05	8.31035E-05	0	0	0	0	0	0	0.000299228	7.74629E-05	0	0	0	0	3.49773E-05	0	0	0	0	0.000113258	0.00029411	0.000165538	0	0	0
6712	0	3.93214E-05	0	0	6.93995E-05	9.04875E-05	0	0	0	0	0	0	3.83066E-05	3.12757E-05	0	0	0.000130338	0.000177065	3.36531E-05	0	0	0	0	0	3.083E-05	0.000105282	0	0	0	0	0	0	0.0002014	9.68287E-05	0	0	0	0	4.10079E-05	0	0	0	0	7.55052E-05	0.00029411	0.000165538	0	0	0
6729	0	2.65074E-05	0	0	3.46998E-05	7.3632E-05	0	0	0	0	0	0	2.66792E-05	2.81852E-05	0	0	0.000111718	0.000152683	4.15767E-05	0	0	0	0	0	1.70002E-05	6.13701E-05	0	0	0	0	0	0	0.000171808	3.22439E-05	0	0	0	0	4.2214E-05	0	0	0	0	5.03368E-05	7.35274E-05	8.27691E-05	0	0	0
6749	0	0.000114572	0	0	0.000134943	0.000362584	0	0	0	0	0	0	0.00014813	0.000127451	0	0	0.000493533	0.00068324	0.000120635	0	0	0	0	0	0.000120259	0.000517148	0	0	0	0	0	0	0.000773137	0.000142048	0	0	0	0	0.000118863	0	0	0	0	0.000156044	0.000416655	0.000303487	0	0	0
6766	0	9.68588E-05	0	0	0.000133016	0.000219502	0	0	0	0	0	0	6.17206E-05	5.83483E-05	0	0	0.000255134	0.000380887	0.000110307	0	0	0	0	0	3.18686E-05	0.0001247	0	0	0	0	0	0	0.000438858	0	0	0	0	0	3.69674E-05	0	0	0	0	0.000213931	0.000400316	0.000331076	0	0	0
6773	0.000201257	0.000196984	6.27336E-05	0.000111448	0.000228633	0.000576636	0.000252683	7.47221E-05	0.000179596	0.000151793	0.0001974	8.04974E-05	0.000136024	7.24409E-05	0	0	0.000632294	0.000872086	0.000119121	0	0	0.000162735	9.26261E-05	8.77654E-05	0.000284194	0.000872275	0.000104673	0	0.000120956	0	0.000175816	6.18625E-05	0.000989621	0.000385669	0	0	0.000182472	0.002031873	0.000191893	0	0.000114487	0.000308772	0	0.000378029	0.000220582	0.000290795	0	0.000102006	0
6779	0	3.44219E-05	0	0	0	8.32637E-05	0	0	0	0	0	0	0	0	0	0	0.000106731	0.000116704	0	0	0	0	0	0	4.09974E-05	9.16544E-05	0	0	0	0	0	0	0.00013963	4.15395E-05	0	0	0	0	4.82446E-05	0	0	0	0	0	0	0	0	0	0
6780	0	3.76882E-05	0	0	0	0.00030416	0	0	0	0	0	0	0	0	0	0	8.74462E-05	9.4514E-05	0	0	0	0	0	0	1.82028E-05	6.83177E-05	0	0	0	0	0	0	0.000110181	0.000213023	0	0	0	0	2.75597E-05	0	0	0	0	0	0	0	0	0	0
6785	0	6.407E-05	0	0	4.91194E-05	0.000135605	0	0	0	0	0	0	8.28251E-05	6.41584E-05	0	0	0.000219225	0.000303541	5.69787E-05	0	0	0	0	0	3.47658E-05	0.000116773	0	0	0	0	0	0	0.000339019	0.000193657	0	0	0	0	3.91987E-05	0	0	0	0	7.55052E-05	0.000220582	6.89743E-05	0	0	0
6792	0	6.59544E-05	0	0	6.93995E-05	0.000387043	0	0	0	0	0	0	4.07754E-05	3.09048E-05	0	0	0.000217562	0.000270392	3.42763E-05	0	0	0	0	0	7.65284E-05	0.000160328	0	0	0	0	0	0	0.000324654	5.80972E-05	0	0	0	0	4.92698E-05	0	0	0	0	5.03368E-05	0.000122546	0.000165538	0	0	0
6842	0	8.68086E-05	0	0	0.000104099	0.000233443	0	0	0	0	0	0	9.32579E-05	7.14519E-05	0	0	0.00027719	0.000369381	7.94141E-05	0	0	0	0	0	9.11235E-05	0.000354326	0	0	0	0	0	0	0.000425067	0.000242072	0	0	0	0	8.46693E-05	0	0	0	0	0.000201347	0.000588219	0.000248307	0	0	0
6844	0.000357216	0.000286305	0.000612492	0.0004874	0.000408609	0.000381594	0.000499125	0.000131455	0.000395355	0.00039859	0.000347287	0.000214971	0.000216221	9.14783E-05	0.000851602	0	0.000864819	0.000737574	0.000401166	0	0	0.000303438	0.000260991	0.000397861	0.000246367	0.000617531	0.000198781	0	0.000310131	0	0.000392085	0.000111609	0.000617561	0.000299975	0	0	0.000115762	0	0.000206728	0	0.000367764	0.00105257	0	0.000293463	0.000980365	0.000275897	0	0.00032285	0
6846	0	5.95474E-05	0	0	6.93995E-05	9.87252E-05	0	0	0	0	0	0	5.41549E-05	3.65913E-05	0	0	0.00012923	0.000199073	4.45146E-05	0	0	0	0	0	1.96787E-05	6.23499E-05	0	0	0	0	0	0	0.000236595	0	0	0	0	0	1.80917E-05	0	0	0	0	7.55052E-05	0.00029411	0.000110359	0	0	0
6847	0	4.37184E-05	0	0	6.93995E-05	9.13746E-05	0	0	0	0	0	0	4.16515E-05	3.0534E-05	0	0	9.43177E-05	0.000137799	6.6772E-05	0	0	0	0	0	2.18653E-05	0.0001247	0	0	0	0	0	0	0.000158879	0	0	0	0	0	6.03057E-05	0	0	0	0	9.56399E-05	0.000220582	0.000147145	0	0	0
6849	0	7.80147E-05	0	0	9.8316E-05	0.00041822	0	0	0	0	0	0	3.58378E-05	3.49843E-05	0	0	0.00023995	0.000303541	5.00345E-05	0	0	0	0	0	6.01295E-05	0.000329564	0	0	0	0	0	0	0.00035712	6.45847E-05	0	0	0	0	8.3825E-05	0	0	0	0	0.000113258	0.000208164	0.000262102	0	0	0
6862	0.000208707	0.00021118	0.000190425	0.00057693	0.000386247	0.000320381	0.000276636	9.44127E-05	0.000203869	0.000164532	0.000234523	0.000105431	0.000216142	0.00017455	0	0.00037505	0.000543962	0.000878569	0.000216608	0	0	0.000213058	0.000163442	0.000213142	0.000152237	0.000383452	0.000171939	0.000166787	0.000147324	0	0.000207011	0.000139103	0.000961752	0.000165674	0	0	0.000196207	0	0.00015788	0	0.000198912	0.000583236	0	0.000471823	0.000630375	0.000331076	0	0.000177236	0
6869	0.000208106	0.000143215	4.6392E-05	0.000325057	0.000292712	0.000265253	0.000157379	5.78809E-05	0.000146864	0.000120268	0.0001471	9.19837E-05	0.000152112	0.000135239	0	0	0.000382037	0.000573385	0.000167464	0	0	0.000221069	0.000133302	0.000208967	0.000108834	0.000483479	0.00010478	0	0.000107537	0	0.00014532	0.000123492	0.000489711	0.000128588	0	0	0	0	0.000127667	0	0.000114167	0.000308772	0	0.000283564	0.000441164	0.000312683	0	0.000131461	0
6886	0	0.000168969	0	0	0.000204343	0.000384255	0	0	0	0	0	0	0.00015912	0.000112246	0	0	0.000369402	0.000571559	0.0001623	0	0	0	0	0	9.67538E-05	0.000349605	0	0	0	0	0	0	0.000640833	6.45847E-05	0	0	0	0	0.000105294	0	0	0	0	0.000358733	0.001062062	0.000505811	0	0	0
6901	0	5.06279E-05	0	0	6.93995E-05	9.53034E-05	0	0	0	0	0	0	4.56335E-05	3.04103E-05	0	0	0.000111829	0.000181357	3.9529E-05	0	0	0	0	0	1.96787E-05	8.31035E-05	0	0	0	0	0	0	0.000199677	0	0	0	0	0	2.41223E-05	0	0	0	0	0.000213931	0.00029411	0.000165538	0	0	0
6905	0	3.24119E-05	0	0	3.46998E-05	6.93231E-05	0	0	0	0	0	0	2.74756E-05	2.57128E-05	0	0	0.00013599	0.00016419	3.56117E-05	0	0	0	0	0	2.18653E-05	8.71118E-05	0	0	0	0	0	0	0.000189621	9.68287E-05	0	0	0	0	3.01529E-05	0	0	0	0	6.2921E-05	0.000159146	0.000110359	0	0	0
6909	0	2.98993E-05	0	0	4.62663E-05	5.88042E-05	0	0	0	0	0	0	2.38919E-05	2.64545E-05	0	0	8.78895E-05	0.000137799	3.97071E-05	0	0	0	0	0	3.64603E-05	8.31035E-05	0	0	0	0	0	0	0.000161178	0	0	0	0	0	4.02239E-05	0	0	0	0	6.04041E-05	0.000147055	8.27691E-05	0	0	0
6917	0.000157521	0.000117587	9.94568E-05	0.000325057	0.000282842	0.000404025	0.000281021	9.7815E-05	0.000205217	7.49246E-05	0.000255429	0.000118785	0.00017226	8.97476E-05	0	0	0.000439115	0.000772458	0.000163636	0	0	0.000106404	0.000161256	0.000212061	8.60945E-05	0.000299369	9.38926E-05	0	0.000139535	0	0.000215102	9.90267E-05	0.000762794	0.000209344	0	0	0	0	0.000104872	0	0.000126959	0.000102924	0	0.000202186	0.000155224	0.000114773	0	0.000132863	0
6918	0	3.55526E-05	0	0	3.46998E-05	0.000102147	0	0	0	0	0	0	4.66688E-05	3.22646E-05	0	0	0.000143084	0.000227747	3.9529E-05	0	0	0	0	0	2.18653E-05	6.23499E-05	0	0	0	0	0	0	0.000271359	0	0	0	0	0	1.20611E-05	0	0	0	0	6.04041E-05	0.000147055	0.000110359	0	0	0
6922	0	4.23365E-05	0	0	0.000104099	0.00012065	0	0	0	0	0	0	3.84659E-05	3.12757E-05	0	0	0.000199275	0.000273588	3.81936E-05	0	0	0	0	0	4.00681E-05	0.000180726	0	0	0	0	0	0	0.000310864	7.26215E-05	0	0	0	0	4.46263E-05	0	0	0	0	7.55052E-05	0.000208164	8.73674E-05	0	0	0
7318	0.000464994	0.000258667	0.000519618	0.000909046	0.000619583	0.000610094	0.000768339	0.000353963	0.000538296	0.000796533	0.000750322	0.000422098	0.000386013	0.000365048	0	0	0.002209429	0.002282216	0.000320684	0	0	0.000507232	0.00067583	0.000859277	0.000246913	0.000688878	0.000200182	0.000868444	0.000348979	0.000315911	0.000375826	0.000205859	0.001941461	0.000634712	0	0	0.000222835	0	0.000367805	0	0.000411256	0.001080702	0	0.000617464	0	0.000476014	0	0.000350264	0
7338	0	5.64067E-05	0	0	0.000104099	0.000184397	0	0	0	0	0	0	7.5339E-05	4.79643E-05	0	0	0.000345462	0.000451567	7.12234E-05	0	0	0	0	0	4.26373E-05	0.0001247	0	0	0	0	0	0	0.000523182	4.15395E-05	0	0	0	0	5.66874E-05	0	0	0	0	8.55725E-05	0.000220582	0.000174735	0	0	0
7356	0	3.7437E-05	0	0	9.8316E-05	0.00016564	0	0	0	0	0	0	6.849E-05	4.98186E-05	0	0	0.000239507	0.000328379	5.55543E-05	0	0	0	0	0	4.68463E-05	0.000152668	0	0	0	0	0	0	0.000371628	8.39505E-05	0	0	0	0	4.58324E-05	0	0	0	0	6.2921E-05	0.00029411	0.000193128	0	0	0
7381	0.000290411	0.000219974	0.000330554	0.000776051	0.000433207	0.000721999	0.000160246	0.000305268	0.000519908	0.000546496	0.000401641	8.8902E-05	0.000247121	0.00027975	0.000668986	0.001169396	0.001448569	0.002090722	0.000267177	0	0	0.000429119	0.000399907	0.000272652	0.000204167	0.000363411	0.000270143	0.00098497	0.000378913	0	0.000403754	5.65034E-05	0.001495708	0.000380634	0	0	0.000296272	0	0.000213603	0	0.000257435	0.000308772	0	0.000356049	0	0.000137949	0	0.000524822	0
7407	0.000350007	0.000260928	0.00042924	0.000476627	0.000436369	0.000542165	0.000233453	0.000228674	0.000397072	0.00096344	0.000329802	0.000256434	0.000221	0.000222762	0	0	0.000902502	0.00109134	0.000299406	0	0.001541188	0.000337237	0.000411089	0.000510843	0.000169729	0.000256882	0.000259795	0.000752168	0.000206347	0.000526519	0.000422269	0.000213898	0.000759059	0.000335027	0	0	0.00034112	0	0.000178987	0	0.000308602	0.000617544	0	0.000333062	0	0.000236536	0	0.000425239	0.000513565
7422	0.000163168	0.000177135	0.000250117	0.000382639	0.000331807	0.000286924	0.000153162	0.000126947	0.000274358	0.000457969	0.000192712	0.000126816	0.000193365	0.000159222	0	0	0.000795549	0.000927424	0.000170936	0	0	0	0.000381157	0.000175158	0.000163443	0.000542979	0.000132485	0.000296316	0.000167874	0.000438985	0.000131784	9.0289E-05	0.000778308	0.000275962	0	0	0.000168177	0	0.000131708	0	0.000153501	0.000247018	0	0.000333062	0.000416655	0.00028822	0	0.000311757	0.000271887
7545	0.00027431	0.000278139	0.000261738	0.000866324	0.000464206	0.000587155	0.000515824	0.000102195	0.000381503	0.000293653	0.0002719	0.000214784	0.000256121	0.000316218	0	0	0.000761192	0.000993538	0.000366712	0	0	0.000517247	0.000470056	0.000292576	0.000193398	0.000542355	0.000245458	0.000631891	0.000248574	0.000312621	0.000328682	0.000166831	0.000775004	0.000444831	0	0	0.000162852	0	0.000316786	0	0.000412215	0.000591813	0	0.000497159	0.000220582	0.000269275	0	0.000631164	0
7546	7.95416E-05	0.000117336	0.000133229	0.000222896	0.000103328	0.000207589	0.000121281	5.02259E-05	0.000135953	0.00015827	0.000172947	0.000122053	5.54291E-05	0.000111752	0	0	0.000545624	0.000445631	0.000130873	0	0	0.000175253	0.00011775	0.000217242	8.70784E-05	0.000208694	0.000104026	0.000317571	5.26424E-05	0	0	4.85813E-05	0.000256419	0.000175744	0	0	0	0	6.91707E-05	0	7.38726E-05	0.000137232	0	0.000119969	0.000490183	6.971E-05	0	0.000172646	0
7549	0.000175424	0.000186682	0.000243127	0.000644542	0.000371827	0.000444833	0.000193308	0.000101472	0.000379909	0.000415	0.000359323	0.000186769	0.000158722	0.000162312	0	0	0.000965565	0.001012259	0.000358165	0	0	0.000274646	0.000384861	0.000289147	0.000196733	0.000413113	9.05509E-05	0.000540871	0.000130996	0	0.000117625	9.62306E-05	0.000665397	0.000331929	0	0	0.000269925	0	0.00010065	0	0	0.00034308	0	0.000279201	0.000490183	0.000216855	0	0.00025119	0
7551	0.000105735	0.000177135	0.000221156	0.000443564	0.000341446	0.00038096	0.000138486	9.75598E-05	0.000224219	0.000190442	0.000152801	9.31977E-05	0.000205789	0.000184564	0	0	0.000819046	0.001068419	0.000222217	0	0	0.000245605	0.0002554	0.000210887	0.000129333	0.000522314	8.1927E-05	0.000200045	0.000142444	0.000329074	0.000167492	5.8251E-05	0.000857891	0.000216315	0	0	7.84827E-05	0	0.000159147	0	0.000127918	0	0	0.000290947	0.000176466	0.000262102	0	0.000414528	0.000755242
7570	0.000167854	0.000153014	0.000265642	0.000452108	0.00027382	0.000428485	0.000259599	0.000162118	0.00021576	0.000205125	0.000231989	0.000135221	0.000181021	0.000185553	0	0	0.001013444	0.001425107	0.000233524	0	0	0.000262128	0.000285701	0.000408801	0.000184543	0.000513318	0.000133347	0.000335075	0.000147605	0.000300774	0.000244119	6.82701E-05	0.001275489	0.000290196	0	0	0.000239933	0	0.000196476	0	0.000216501	0.000205848	0	0.000226348	0.000637237	0.000328317	0	0.000287785	0
7580	8.01424E-05	4.86178E-05	0	0.00013931	0.000137951	8.87132E-05	0.00013798	7.13624E-05	0.00017886	0.000136462	0.000126321	0.000125882	8.09934E-05	9.87718E-05	0	0	0.000338147	0.000388649	9.81103E-05	0	0	0	9.08085E-05	9.02069E-05	5.95282E-05	0.000176539	5.99361E-05	0.000244805	7.93859E-05	0.000219163	5.55453E-05	5.40569E-05	0.000248949	9.67318E-05	0	0	0	0	6.5673E-05	0	8.37862E-05	0.000240156	0	0.00015252	0	0.000110359	0	0	0.000151048
7607	0	3.55526E-05	0	0	0.000104099	9.50499E-05	0	0	0	0	0	0	2.8272E-05	2.85561E-05	0	0	0.000154943	0.000209392	4.45146E-05	0	0	0	0	0	2.86982E-05	7.25931E-05	0	0	0	0	0	0	0.000239037	5.80972E-05	0	0	0	0	3.06956E-05	0	0	0	0	0.000113258	0.000220582	0.000165538	0	0	0
7613	0	5.59042E-05	0	0	4.62663E-05	0.000105189	0	0	0	0	0	0	2.72367E-05	2.6949E-05	0	0	0.000174338	0.000231947	3.81936E-05	0	0	0	0	0	5.46632E-05	9.20107E-05	0	0	0	0	0	0	0.000265613	3.87315E-05	0	0	0	0	4.37217E-05	0	0	0	0	6.91292E-05	9.80365E-05	0.000110359	0	0	0
7616	9.05957E-05	0.000127261	9.98654E-05	0.000533837	0.000179976	0.000264112	0.000118076	7.72738E-05	0.000149316	3.77862E-05	0.000141145	0.000130178	9.89123E-05	8.25777E-05	0	0	0.00030257	0.000607355	9.65968E-05	0	0	0.000139201	0.000210123	0.000173574	8.73517E-05	0.000249311	0	0.000275812	9.62765E-05	0	5.83459E-05	7.77068E-05	0.000398491	0.000136044	0	0	0	0	8.50914E-05	0	7.70705E-05	0.00034308	0	0.00014195	0	0.000118268	0	6.37539E-05	0
7629	0.000300143	0.000141708	0.000292106	0.000761934	0.000358024	0.00042595	0.00044481	0.000147063	0.000264306	0.000291925	0.000194866	0.000117104	0.000123601	0.000219301	0	0	0.000763408	0.001119557	0.000319081	0	0	0.000125181	0.000380259	0.000388337	0.000238386	0.000385323	9.28146E-05	0.000354579	0.000160649	0.000329074	0.000163991	0.000102522	0.000710217	0.00030869	0	0	0.000355695	0	0.00017947	0	0.000220658	0.000789084	0	0.000294135	0.000326788	0.000162227	0	0.000382396	0.001510484
7646	0.000219761	0.000152889	0.000204497	0.000612965	0.000333966	0.000332041	0.000558163	0.000153102	0.000227283	0.000175328	0.000181182	0.000143999	0.000208018	0.000162188	0	0	0.000716194	0.001190146	0.000211801	0	0	0.000338489	0.000303485	0.000226897	0.000110966	0.000472702	0.000115668	0.00035633	0.000152109	0	0.000347586	0.000154598	0.000842808	0.000321181	0	0	0.000280856	0	0.000164936	0	0.000297729	0.000308772	0	0.0003089	0	0.000157629	0	0.000343761	0
7743	0.000168575	0.000217084	0.000241084	0.001032011	0.000381774	0.000413023	0.000388133	0.000140003	0.000269209	0.000177055	0.000253021	0.000130458	0.000182056	0.000162683	0	0	0.000711096	0.000799853	0.000201562	0	0	0.000354011	0.000363809	0.000262923	0.000127748	0.000436806	0.000158787	0.000487359	0.000152485	0	0.000194486	0.000169044	0.000549757	0.000315371	0	0	0.000270205	0	0.000125436	0	0.000287815	0.000566082	0	0.00024665	0	0.000178597	0	0.000385074	0
7745	0.000252202	0.000355275	0.000280667	0.001130828	0.000609328	0.001019568	0.000446328	0.000264611	0.000596649	0.000332519	0.000500975	0.000284542	0.000344202	0.000254656	0.001497083	0.001454546	0.001068528	0.00138447	0.000361192	0	0	0.000701262	0.000714045	0.000669134	0.000207173	0.000696449	0.000298926	0.000918955	0.000248104	0.001691442	0.000253066	0.000288342	0.001208403	0.000436794	0.00240099	0	0.000394936	0.011175303	0.000241464	0	0.000423728	0.00017154	0.001390311	0.000486085	0.000830369	0.000498638	0	0.000650928	0.00165549
7747	0.000235501	0.000167713	0.000322974	0.000792397	0.000449092	0.00051403	0.000405001	0.00018487	0.000423674	0.000255867	0.00034564	0.000131859	0.000258988	0.000263927	0	0	0.000806854	0.001119283	0.000290325	0	0	0.000242099	0.00049136	0.000790746	0.000170002	0.000524986	0.000197918	0.000678652	0.000224739	0	0.000290329	0.000189083	0.000876566	0.000409488	0	0	0.000273288	0	0.000178807	0	0.000387271	0.000802807	0	0.000458568	0	0.000172528	0	0.00040318	0.000241677
7749	0.000141661	0.000173617	0.000192786	0.000689122	0.000291247	0.000213419	0.000290299	0.00010985	0.000257686	0.000123939	0.000215138	0.000191438	8.99927E-05	0.000213367	0	0	0.000493644	0.000647992	0.000114759	0	0	0.000197786	0.000249764	0.000250585	0.000121462	0.000293223	0.000109416	0.000125028	0.000138315	0	0.000209112	8.73765E-05	0.000466295	0.000252626	0	0	0	0	0.000153297	0	0.000281419	0.000463158	0	0.000214267	0.000196073	0.000165538	0	0.000201845	0
7768	0.000139378	9.309E-05	4.64374E-05	0.000222896	0.000187224	0.000383621	6.86529E-05	7.31061E-05	0.000179228	0.00015244	0.00018397	9.54389E-05	0.000136104	0.000131036	0	0	0.000551277	0.000940574	0.0002256	0	0	0.000168744	0.000149062	0.000161571	0.000113262	0.000172887	0.000117932	0.000275061	0.000119173	0	0.000160879	7.11827E-05	0.000782618	0.000217671	0	0	0.000114641	0	0.000112229	0	5.59641E-05	0	0	0.000246315	0.00029411	0.000262102	0	0.000244815	0
7774	0.000168215	7.92709E-05	3.44989E-05	0.000284193	0.000206656	0.000328619	0.000180994	8.79909E-05	0.000144044	0.000148338	0.000104021	2.73616E-05	0.000107593	9.79065E-05	0	0	0.000443659	0.00066726	5.26163E-05	0	0	0.000160732	0.000233038	0.000150016	8.28147E-05	0.000267125	7.03925E-05	0.000230551	9.82471E-05	0	0.000155356	5.33579E-05	0.000554067	0.000135754	0	0	0.000203775	0	7.3573E-05	0	8.50654E-05	0.000205848	0	0.000142789	0	8.49763E-05	0	0.000213448	0
7778	0.000107658	6.77132E-05	5.52891E-05	0.000282707	0.000221462	0.000214433	0.000252008	7.05544E-05	0.000204604	0.000165612	0.0001471	0.000101322	0.000100983	0.000148467	0	0	0.00033183	0.000808072	0.000134701	0	0	0.000147463	0.000205199	0.000130241	6.07854E-05	0.000259376	3.5897E-05	0.000344327	0.00012668	0	0.00014462	4.00767E-05	0.000568145	0.000108545	0	0	5.60591E-05	0	7.91814E-05	0	0.000134953	0.000308772	0	0.00016997	0	0.000137949	0	0.000153774	0
7806	0.000145746	0.000149622	3.22747E-05	0.000185747	0.000248682	0.000388437	0.000126679	0.000104364	0.00013154	0.000261481	0.000119606	8.526E-05	0.000148528	0.000146118	0	0	0.000645262	0.000958838	0.000183489	0	0	0.000122677	0.000220821	0.00013449	0.000100088	0.000242541	0	0.000320322	0.000115795	0	0.000152711	7.77068E-05	0.000815658	0.000122682	0	0	8.96945E-05	0	0.000157157	0	0.000223217	0.000360234	0	0.00022618	0.000147055	0.000248307	0	0.000176343	0
7819	0.000112223	0.000100502	8.76546E-05	0.000185747	7.43346E-05	0.000186931	0.000181331	0.00015408	0.0001552	0.000127393	0.000168259	8.37658E-05	0.000115079	0.000108538	0	0	0.000509382	0.000580599	6.9888E-05	0	0	0	0.000142597	0.000123326	0.000113207	0.000158636	4.31195E-05	0.000242554	0.000109977	0	0.000168659	6.65226E-05	0.00040237	0.000107286	0	0	8.40886E-05	0	3.2746E-05	0	0	0.000411696	0	8.52369E-05	0	0.000110359	0	0.000184886	0
7907	0.000129165	5.33917E-05	0	0.000153799	0.000128775	0.000134084	0	0	0	0	0	0	6.48266E-05	5.93373E-05	0	0	0.000316203	0.00040536	6.04509E-05	0	0	7.58595E-05	0	0	2.18653E-05	0.000195957	0	0	0	0	0	0	0.000436847	4.16363E-05	0	0	0	0	6.56127E-05	0	0	0	0.000578469	9.64788E-05	0.000274829	0.00020821	0.00150632	6.37539E-05	0
7927	0	3.91958E-05	0	0	6.93995E-05	0.000151066	0	0	0	0	0	0	6.51451E-05	4.28959E-05	0	0	0.000179436	0.000282081	6.6772E-05	0	0	0	0	0	3.27979E-05	0.000166296	0	0	0	0	0	0	0.000302675	0	0	0	0	0	2.06849E-05	0	0	0	0	8.17134E-05	0.000196073	0.000101162	0	0	0
7937	0.000173021	0.000289948	0.000232596	0.000454709	0.000344993	0.000467772	0.000341578	0.000171219	0.00021625	0.000394488	0.000190305	0.000191065	0.000242104	0.000259353	0	0	0.001005797	0.001220463	0.000309377	0	0	0.000224073	0.000303508	0.000289054	0.000223791	0.000692886	0.000171292	0.000453101	0.000190301	0	0.000312501	0.000161821	0.001112874	0.000205858	0	0	0.000196207	0	0.000319379	0	0.000293252	0.000102924	0	0.000297155	0.000343128	0.000448425	0	0.000293906	0
7952	0	6.15575E-05	0	0	4.62663E-05	7.9335E-05	0	0	0	0	0	0	3.90234E-05	3.18938E-05	0	0	0.000203376	0.000267744	5.34176E-05	0	0	0	0	0	4.09974E-05	0.000120781	0	0	0	0	0	0	0.000308852	7.26215E-05	0	0	0	0	5.87981E-05	0	0	0	0	6.04041E-05	0.000196073	0.000110359	0	0	0
7955	8.60299E-05	0.00012613	3.11398E-05	0.000167172	0.000227708	0.00018465	9.58104E-05	0.00010968	0.000247388	0.000124371	0.000176874	9.70264E-05	0.000113566	0.000165279	0	0	0.000546732	0.000870716	0.000153397	0.004220329	0.004623565	0.000236091	0.000202047	0.000145431	9.40753E-05	0.000322705	0	0.000249306	0.000130339	0	0.000143687	6.54741E-05	0.000661375	0.000200339	0	0	7.31571E-05	0	0.000163067	0	0.000113207	0	0	9.36264E-05	0.00029411	0.000163331	0	0.000232574	0
7957	0	6.38188E-05	0	0	6.93995E-05	9.36558E-05	0	0	0	0	0	0	5.71812E-05	4.04235E-05	0	0	0.00029326	0.000396593	5.22602E-05	0	0	0	0	0	5.46632E-05	9.31686E-05	0	0	0	0	0	0	0.000462129	6.97166E-05	0	0	0	0	5.37324E-05	0	0	0	0	7.55052E-05	0.000220582	0.000124154	0	0	0
7973	0.000107177	0.000223743	3.02774E-05	0.000273791	0.000346304	0.000352952	7.82676E-05	6.63441E-05	0.000149316	0.000116166	0.000114411	0.000131485	0.000175446	0.000195689	0	0	0.000793333	0.000875282	0.000232366	0	0	0	0.000145565	0.000108957	0.00016306	0.000360561	0.000100576	0.000341826	5.17979E-05	0	0.000100355	9.25026E-05	0.000835625	9.40206E-05	0	0	0.000112118	0	0.000167529	0	0.000178126	0.000205848	0	0.000409909	0.000718935	0.000351125	0	8.50477E-05	0
7989	0	5.52761E-05	0	0	4.62663E-05	0.000107216	0	0	0	0	0	0	4.14126E-05	2.90505E-05	0	0	0.000240615	0.000316051	5.7602E-05	0	0	0	0	0	5.46632E-05	0.000112853	0	0	0	0	0	0	0.000355108	5.80972E-05	0	0	0	0	5.22851E-05	0	0	0	0	7.55052E-05	0.000147055	8.27691E-05	0	0	0
8056	0	0.000262561	0	0	0.000185065	0.000333562	0	0	0	0	0	0	0.000180861	0.00011818	0	0	0.000450641	0.000692189	0.000178059	0	0	0	0	0	0.000122992	0.000320657	0	0	0	0	0	0	0.000779888	0	0	0	0	0	0.000126642	0	0	0	0	0.000302021	0.000686256	0.000413846	0	0	0
8058	0	8.58036E-05	0	0	6.36162E-05	8.74459E-05	0	0	0	0	0	0	5.64644E-05	3.93109E-05	0	0	0.000131668	0.000200443	4.45146E-05	0	0	0	0	0	5.46632E-05	0.0001247	0	0	0	0	0	0	0.000218639	0	0	0	0	0	6.03057E-05	0	0	0	0	0.000302021	0.00029411	0.000151743	0	0	0
8062	0.000149471	0.000109045	5.9783E-05	0.000417931	0.000367586	0.000385269	0.000235815	6.43027E-05	0.000262835	0.000285232	0.000251121	9.42249E-05	0.000138812	9.91427E-05	0	0	0.000481785	0.000621418	0.000180551	0	0	0.000178257	0.00021691	0.000192323	0.000102657	0.000280931	0.000126232	0	0.000160086	0	8.65076E-05	4.00767E-05	0.000540133	0.00016519	0	0	0	0	0.000120913	0	0.000120563	0	0	0.000262087	0.000147055	0.000212625	0	0.000164613	0
8064	0	7.43715E-05	0	0	6.93995E-05	8.99806E-05	0	0	0	0	0	0	6.06853E-05	4.45029E-05	0	0	0.000147406	0.0002051	5.72458E-05	0	0	0	0	0	2.34505E-05	8.90713E-05	0	0	0	0	0	0	0.000239468	0	0	0	0	0	2.58712E-05	0	0	0	0	0.00015101	0.000196073	0.000165538	0	0	0
8066	0.000213753	8.78136E-05	0.00017027	0.000422389	0.000312375	0.000245229	0.000220128	7.47221E-05	0.000223728	0.000264288	0.000209816	7.64818E-05	0.000131087	4.63572E-05	0	0	0.000590511	0.000670182	0.00020913	0	0	0.00023559	0.000207201	0.000216161	0.000120806	0.000392626	0.000144989	0	0.000124521	0	0.000137074	0.000104036	0.000693841	0.000260469	0	0	0.000168177	0	9.71526E-05	0	0.000180684	0	0	0.000196817	0.000310449	0.000162779	0	6.37539E-05	0
8107	0.000154758	0.000176632	0.00021984	0.000367036	0.000269579	0.000287051	0.00015974	9.34771E-05	0.000195165	0.000216353	0.000190305	0.000123454	0.00013929	8.17123E-05	0	0	0.000457735	0.000639864	0.000222929	0	0	0.000195032	0.000131692	7.4458E-05	0.000123867	0.000241027	0.00015426	0	0.000157458	0	0.000217669	9.18035E-05	0.000613539	0.000139917	0	0	0.000135383	0	0.000143648	0	0.000135913	0.000566082	0	0.00028155	0.00029411	0.000457253	0	0.000191899	0
8112	0	3.304E-05	0	0	4.62663E-05	9.55568E-05	0	0	0	0	0	0	3.55192E-05	2.88033E-05	0	0	0.000112716	0.000153597	3.97071E-05	0	0	0	0	0	2.00614E-05	5.52242E-05	0	0	0	0	0	0	0.000180715	7.09754E-05	0	0	0	0	2.65345E-05	0	0	0	0	6.54378E-05	0.000196073	0.000110359	0	0	0
8118	0	3.88189E-05	0	0	6.93995E-05	0.000101387	0	0	0	0	0	0	4.08551E-05	3.04103E-05	0	0	0.000135325	0.000179257	3.42763E-05	0	0	0	0	0	4.55344E-05	8.90713E-05	0	0	0	0	0	0	0.000206859	5.80972E-05	0	0	0	0	4.10079E-05	0	0	0	0	5.03368E-05	0.000147055	8.27691E-05	0	0	0
8132	0	5.31404E-05	0	0	6.93995E-05	0.000109878	0	0	0	0	0	0	5.53495E-05	4.0918E-05	0	0	0.000206147	0.000279524	4.8521E-05	0	0	0	0	0	2.97914E-05	8.31035E-05	0	0	0	0	0	0	0.000313306	5.42241E-05	0	0	0	0	4.16713E-05	0	0	0	0	0.000100674	0.000588219	0.000331076	0	0	0
8141	0	4.12058E-05	0	0	6.93995E-05	6.17191E-05	0	0	0	0	0	0	2.74756E-05	2.47239E-05	0	0	0.000160263	0.000249846	3.56117E-05	0	0	0	0	0	3.27979E-05	9.35249E-05	0	0	0	0	0	0	0.000269204	0	0	0	0	0	4.52293E-05	0	0	0	0	7.55052E-05	0.000196073	0.000101162	0	0	0
8209	0.000387255	0.000343591	0.000363056	0.001114111	0.000517258	0.000573975	0.000835642	0.000193121	0.000494654	0.000395352	0.000443073	0.000241399	0.000272925	0.00022474	0	0	0.001284871	0.00115161	0.00034757	0	0	0.000345248	0.000422592	0.000495859	0.000213678	0.00052463	0.000261843	0.000620889	0.000344663	0.000877312	0.000426236	0.000230557	0.001085149	0.000246332	0	0	0.000268523	0	0.000231695	0	0.000506555	0.001023408	0	0.000476689	0.000432995	0.000382393	0	0.000610253	0.00035874
8223	0	9.58538E-05	0	0	6.93995E-05	0.00011444	0	0	0	0	0	0	6.94457E-05	5.62468E-05	0	0	0.000269543	0.000400885	6.23205E-05	0	0	0	0	0	3.90295E-05	0.000111963	0	0	0	0	0	0	0.000462848	4.84143E-05	0	0	0	0	4.15507E-05	0	0	0	0	7.55052E-05	0.000196073	0.000165538	0	0	0
8228	0	5.36429E-05	0	0	4.62663E-05	8.03488E-05	0	0	0	0	0	0	3.55192E-05	2.63309E-05	0	0	0.000154721	0.000200808	3.06261E-05	0	0	0	0	0	2.48717E-05	8.19456E-05	0	0	0	0	0	0	0.000226827	4.35729E-05	0	0	0	0	3.73896E-05	0	0	0	0	7.55052E-05	0.000179734	8.27691E-05	0	0	0
8237	0	3.83164E-05	0	0	6.93995E-05	9.50499E-05	0	0	0	0	0	0	4.16515E-05	3.15229E-05	0	0	0.000135547	0.000184919	4.70965E-05	0	0	0	0	0	2.73316E-05	7.89172E-05	0	0	0	0	0	0	0.000211743	6.45847E-05	0	0	0	0	3.16605E-05	0	0	0	0	0.00015101	0.000245091	8.27691E-05	0	2.55016E-05	0
8248	0	3.81908E-05	0	0	4.62663E-05	8.90934E-05	0	0	0	0	0	0	3.24929E-05	2.54656E-05	0	0	0.000132665	0.00017597	5.56433E-05	0	0	0	0	0	3.03927E-05	9.79785E-05	0	0	0	0	0	0	0.00019824	6.45847E-05	0	0	0	0	3.40124E-05	0	0	0	0	4.6142E-05	0.000117644	6.06973E-05	0	0	0
8280	0	9.78638E-05	0	0	0.000138799	0.000176286	0	0	0	0	0	0	6.67379E-05	5.11784E-05	0	0	0.000232746	0.000323083	9.24124E-05	0	0	0	0	0	6.31906E-05	0.00019756	0	0	0	0	0	0	0.000374214	4.84143E-05	0	0	0	0	7.48394E-05	0	0	0	0	0.000167789	0.000490183	0.000220718	0	0	0
8289	0.000249919	0.000217587	5.48352E-05	0.000326543	0.000366584	0.000349023	0.000335674	7.05118E-05	0.000240155	0.000288687	0.000187644	9.34778E-05	0.000167482	9.71648E-05	0	0	0.000656012	0.000740405	0.000242783	0	0	0.000178758	0.000164914	0.000213962	0.000132558	0.000532379	0.000100145	0	0.000102376	0	0.000113969	9.70461E-05	0.0007072	0.000161123	0	0	5.60591E-05	0.002031873	9.95648E-05	0	0.00029581	0	0	0.000340444	0.000196073	0.000248307	0	0.000170861	0
8297	0	5.81655E-05	0	0	6.93995E-05	7.51528E-05	0	0	0	0	0	0	4.06958E-05	3.30063E-05	0	0	0.000109723	0.000171221	3.44543E-05	0	0	0	0	0	1.82028E-05	5.63821E-05	0	0	0	0	0	0	0.00020097	0	0	0	0	0	3.31682E-05	0	0	0	0	0.000100674	0.000196073	0.000110359	0	0	0
8304	0	3.15325E-05	0	0	4.62663E-05	8.52914E-05	0	0	0	0	0	0	3.19355E-05	2.99159E-05	0	0	0.000133109	0.000170308	3.78374E-05	0	0	0	0	0	3.90295E-05	0.000102432	0	0	0	0	0	0	0.000196085	5.80972E-05	0	0	0	0	6.22958E-05	0	0	0	0	5.03368E-05	0.000147055	8.27691E-05	0	0	0
8309	0	4.77384E-05	0	0	0	7.97152E-05	0	0	0	0	0	0	5.63848E-05	3.75803E-05	0	0	0.000168242	0.000265096	5.19041E-05	0	0	0	0	0	5.46632E-05	9.6197E-05	0	0	0	0	0	0	0.000307272	0	0	0	0	0	4.82446E-05	0	0	0	0	0	0	0	0	0.000102006	0
8326	0	6.33163E-05	0	0	6.93995E-05	9.0234E-05	0	0	0	0	0	0	5.12879E-05	3.9929E-05	0	0	0.000151618	0.000202178	3.9529E-05	0	0	0	0	0	3.64603E-05	6.41314E-05	0	0	0	0	0	0	0.000234871	2.90486E-05	0	0	0	0	3.91987E-05	0	0	0	0	3.77526E-05	0.000147055	5.51794E-05	0	0	0
8328	0	2.44974E-05	0	0	0	0	0	0	0	0	0	0	2.08656E-05	3.27591E-05	0	0	5.47508E-05	8.48343E-05	0	0	0	0	0	0	0	0	0	0	0	0	0	0	9.36613E-05	0	0	0	0	0	0	0	0	0	0	0	0	0	0	0	0
8340	0	2.6633E-05	0	0	0.000104099	9.94856E-05	0	0	0	0	0	0	3.44839E-05	2.78143E-05	0	0	0.000154943	0.000207109	5.50201E-05	0	0	0	0	0	4.04507E-05	0.000151421	0	0	0	0	0	0	0.000246507	8.39505E-05	0	0	0	0	3.35903E-05	0	0	0	0	6.47666E-05	0.000441164	0.000234512	0	0	0
8344	0	4.83666E-05	0	0	4.62663E-05	8.8333E-05	0	0	0	0	0	0	4.29257E-05	3.26355E-05	0	0	0.000130449	0.00019195	4.74526E-05	0	0	0	0	0	3.64603E-05	9.97599E-05	0	0	0	0	0	0	0.000225103	0	0	0	0	0	3.81735E-05	0	0	0	0	7.55052E-05	0.000196073	0.000110359	0	0	0
8349	0.000127963	0.000110803	0.000103088	0.000604792	0.000205268	0.000170836	0.000175934	9.90058E-05	0.000181925	0.000137542	0.000138611	0.000119345	0.000120017	8.43083E-05	0	0	0.00041041	0.000326735	0.0001055	0	0	0.000218065	0.000157943	0.000138665	6.17694E-05	0.000160774	0.000131838	0.000250056	0.000125835	0	0.000163446	0.000180578	0.000244496	0.000114839	0	0	0.000297113	0	7.00753E-05	0	0.000227374	0.000806238	0	0.000200676	0.000490183	0.000100243	0	0.000137071	0
8359	0	0.000120602	0	0	0.000138799	0.000147137	0	0	0	0	0	0	9.26208E-05	5.6494E-05	0	0	0.000202157	0.000331849	6.81074E-05	0	0	0	0	0	3.27979E-05	0.0001247	0	0	0	0	0	0	0.000367175	0	0	0	0	0	2.81628E-05	0	0	0	0	0.00015101	0.00029411	0.000165538	0	0	0
8371	0	8.95724E-05	0	0	6.93995E-05	0.000104682	0	0	0	0	0	0	6.0526E-05	5.58759E-05	0	0	0.000215457	0.000307467	3.71252E-05	0	0	0	0	0	3.18686E-05	0.000165405	0	0	0	0	0	0	0.000367032	9.03412E-05	0	0	0	0	3.99224E-05	0	0	0	0	0.0001594	0.00027777	0.000165538	0	0	0
8396	0	5.45223E-05	0	0	6.93995E-05	0.000113553	0	0	0	0	0	0	5.04118E-05	3.46134E-05	0	0	0.000202157	0.000269205	5.4753E-05	0	0	0	0	0	3.90295E-05	0.000114546	0	0	0	0	0	0	0.000306123	5.80972E-05	0	0	0	0	3.76911E-05	0	0	0	0	6.91292E-05	0.000196073	8.27691E-05	0	0	0
8412	0.000113185	0.000106406	8.69283E-05	0	0.00013371	0.000198844	9.00753E-05	0	0	9.41416E-05	0	0	9.89123E-05	8.28249E-05	0.000480043	0.000419999	0.000371951	0.000392758	9.76651E-05	0	0	7.51084E-05	0.000139629	8.78213E-05	0.000104735	0.000169146	0	0	0	0	3.4074E-05	8.73765E-05	0.000315173	0.000162091	0	0	0.000251705	0	7.48997E-05	0	0.000146466	0	0	0.000147487	0.00029411	0.000325007	0	0	0
8427	0	4.09546E-05	0	0	6.36162E-05	9.50499E-05	0	0	0	0	0	0	3.58378E-05	2.48475E-05	0	0	0.000107839	0.00016839	3.81936E-05	0	0	0	0	0	3.27979E-05	0.0001247	0	0	0	0	0	0	0.000196229	0	0	0	0	0	3.61834E-05	0	0	0	0	7.55052E-05	0.000588219	0.000165538	0	0	0
8439	0	5.74118E-05	0	0	6.93995E-05	8.73192E-05	0	0	0	0	0	0	4.197E-05	3.09048E-05	0	0	0.000190187	0.000254777	4.45146E-05	0	0	0	0	0	4.55344E-05	0.000195957	0	0	0	0	0	0	0.000288597	0.000154926	0	0	0	0	7.47791E-05	0	0	0	0	6.91292E-05	0.00029411	0.000110359	0	0	0
8451	0.000113305	0.00014422	0.000126194	0.000188719	0.000138105	0.00030492	0.000143716	6.53659E-05	0.000217844	0.000203614	0.000195626	0.000114022	8.52143E-05	9.32089E-05	0	0	0.000376273	0.00041714	0.000146809	0	0	6.03371E-05	0.000102059	3.81702E-05	4.55891E-05	0.000196759	0.000137228	0.00022505	0.00010444	0	0.00010969	8.73765E-05	0.000341892	0.000103219	0	0	0.000230963	0	4.12491E-05	0	0.000197953	0.000360234	0	0.000168796	0.000117644	0.000124154	0	0.000138856	0
8468	0.000153196	0.00025427	0.000196916	0.000378181	0.000321551	0.000427218	0.000349674	7.83796E-05	0.000272887	0.000309631	0.000228568	9.75867E-05	0.000233981	0.00020187	0	0.000649664	0.000534652	0.00082113	0.000374457	0	0	0.000106404	0.000226987	0.000165429	0.000157813	0.000587247	0.000106721	0.000500112	0.000125084	0	0.000173404	0.000192228	0.000815945	0.000229678	0	0	0.000278053	0.00609562	0.000180254	0	0.000268628	0.000463158	0	0.000293967	0.00029411	0.000386256	0	0.000194322	0
8485	0	4.39696E-05	0	0	0	6.33666E-05	0	0	0	0	0	0	4.12533E-05	3.32536E-05	0	0	0.000105955	0.000176517	5.34176E-05	0	0	0	0	0	0	0	0	0	0	0	0	0	0.000179709	0	0	0	0	0	0	0	0	0	0	0	0	0	0	0	0
8523	0	7.53765E-05	0	0	3.46998E-05	0.0001024	0	0	0	0	0	0	4.57131E-05	3.44898E-05	0	0	8.67812E-05	0.000133598	5.4753E-05	0	0	0	0	0	1.82028E-05	6.23499E-05	0	0	0	0	0	0	0.000155863	0	0	0	0	0	6.03057E-05	0	0	0	0	7.55052E-05	0.00029411	8.27691E-05	0	0	0
8527	0	0.000205401	0	0	0.000185065	0.000294528	0	0	0	0	0	0	0.000117468	8.91295E-05	0	0	0.000404203	0.000622697	0.000127045	0	0	0	0	0	0.00014032	0.000397882	0	0	0	0	0	0	0.000702029	0	0	0	0	0	0.000138703	0	0	0	0	0.000226515	0.000588219	0.000331076	0	0	0
8606	0	6.62057E-05	0	0	8.09661E-05	0.000144222	0	0	0	0	0	0	7.01624E-05	6.44056E-05	0	0	0.000254469	0.000367463	8.62694E-05	0	0	0	0	0	3.90295E-05	0.000100205	0	0	0	0	0	0	0.000428946	4.84143E-05	0	0	0	0	4.02239E-05	0	0	0	0	0.000115775	0.000326788	0.000126913	0	2.55016E-05	0
8626	0	0.000112185	0	0	0.000138799	0.000229007	0	0	0	0	0	0	7.58965E-05	5.57523E-05	0	0	0.000296807	0.000414218	0.000123038	0	0	0	0	0	8.42906E-05	0.00021199	0	0	0	0	0	0	0.000464859	6.29386E-05	0	0	0	0	8.97953E-05	0	0	0	0	0.000220139	0.00052711	0.000264861	0	0	0
9112	0	0.000196733	0	0	6.93995E-05	0.000157403	0	0	0	0	0	0	9.4771E-05	5.72357E-05	0	0	0.000215235	0.00034509	8.27082E-05	0	0	0	0	0	3.64603E-05	8.90713E-05	0	0	0	0	0	0	0.000391309	0	0	0	0	0	3.01529E-05	0	0	0	0	7.55052E-05	0.000147055	8.27691E-05	0	0	0
9113	0	3.76882E-05	0	0	0	0	0	0	0	0	0	0	0	0	0	0	5.73E-05	8.05424E-05	0	0	0	0	0	0	0	0	0	0	0	0	0	0	0.00010228	0	0	0	0	0	0	0	0	0	0	0	0	0	0	0	0
9116	0.000655798	0.001333033	0.000620436	0.00256851	0.001123347	0.001494311	0.001151917	0.000389771	0.000743268	0.000550599	0.000761852	0.000449179	0.000724322	0.000571863	0.00243276	0.001674378	0.002178396	0.002868659	0.000850319	0	0	0.000937103	0.000646956	0.00068164	0.000508969	0.001116687	0.000691636	0.000911704	0.000500713	0.000336314	0.000747372	0.000702623	0.002521097	0.00062348	0.001138994	0.001360601	0.000691489	0	0.000719146	0	0.000693635	0.001214504	0.001561617	0.001221002	0.003259714	0.001130994	0	0.000975435	0.000479579
9117	0.000160165	0.000452133	0.000231597	0.000780138	0.000541856	0.000450156	0.000335674	8.89691E-05	0.000211837	0.000367498	0.000225654	0.000101602	0.000305736	0.000190745	0	0	0.000913142	0.001093988	0.000285517	0	0	0.000274646	0.0001365	0.000155998	0.00021581	0.000569255	0.00012095	0.000500112	0.000140004	0	0.000183051	0.000116502	0.001026396	0.000347034	0	0	0.000243016	0	0.000177118	0	0.000307003	0.000360234	0	0.000392459	0.000718935	0.000354068	0	0.000200825	0
9119	0	6.23112E-05	0	0	6.93995E-05	8.28835E-05	0	0	0	0	0	0	3.77491E-05	2.596E-05	0	0	0.000149401	0.000223363	4.95003E-05	0	0	0	0	0	4.09974E-05	0.000118732	0	0	0	0	0	0	0.000255126	0	0	0	0	0	4.52293E-05	0	0	0	0	0.000100674	0.00029411	0.000165538	0	0	0
9120	0	0.000113819	0	0	6.93995E-05	0.000139026	0	0	0	0	0	0	6.0765E-05	4.17833E-05	0	0	0.0001852	0.000295413	3.56117E-05	0	0	0	0	0	2.73316E-05	9.79785E-05	0	0	0	0	0	0	0.000322068	0	0	0	0	0	6.03057E-05	0	0	0	0	4.6142E-05	0.000196073	8.27691E-05	0	0	0
9123	0	0.000144597	0	0	0.000173499	0.000146757	0	0	0	0	0	0	8.9037E-05	6.40348E-05	0	0	0.000268434	0.00042198	0.000106835	0	0	0	0	0	8.74611E-05	0.000144385	0	0	0	0	0	0	0.000452361	0	0	0	0	0	7.03768E-05	0	0	0	0	0.000152688	0.000931347	0.000220718	0	0	0
9125	7.40146E-05	0.000202386	0.00027808	0.000709554	0.000244672	0.000410362	0.000298733	0.000118484	0.000137547	0.000242048	8.4256E-05	8.34857E-05	0.000102337	6.23041E-05	0.0015233	0.00086739	0.000663992	0.000628358	0.000179661	0	0	0.000416351	0.000318394	0.000321278	0.000107577	0.000260177	9.03353E-05	0.000208046	8.78312E-05	0.000304723	6.94705E-05	0.000169627	0.000480948	0.000157153	0.002066426	0.000879919	0.000198449	0	0.000153297	0	0.00014039	0	0.001665891	0.00026259	0.000692465	0.000353884	0	0.000337003	0.000595886
9126	0	0.000180024	0	0	0.000115666	0.000269435	0	0	0	0	0	0	0.000126627	8.31958E-05	0	0	0.000313986	0.000469191	9.82883E-05	0	0	0	0	0	7.10621E-05	0.00020041	0	0	0	0	0	0	0.00052706	9.68287E-05	0	0	0	0	9.99266E-05	0	0	0	0	0.000176179	0.0002696	0.000193128	0	0	0
9127	0	0.000179773	0	0	6.93995E-05	0.000143842	0	0	0	0	0	0	8.3064E-05	5.24146E-05	0	0	0.000185532	0.00029587	7.12234E-05	0	0	0	0	0	3.27979E-05	0.0001247	0	0	0	0	0	0	0.000318908	0	0	0	0	0	2.58712E-05	0	0	0	0	7.55052E-05	0.00029411	0.000165538	0	0	0
9130	0.000197052	0.000283164	0.000167138	0.000654944	0.000441998	0.000503638	0.000276467	6.31544E-05	0.000207546	8.29137E-05	0.000192332	0.000100388	0.000206585	0.000144387	0.000774759	0.000696721	0.000603257	0.000898294	0.000349173	0	0	0.000353761	0.000268606	0.000214558	0.000193672	0.000629734	5.74567E-05	0	0.000115138	0	0.000162202	8.73765E-05	0.000854587	0.000177777	0	0	0.00022788	0	0.000169218	0	0.000316917	0.000128655	0	0.00050169	0.000869257	0.000388095	0	0.000262921	0
9131	0	0.000132663	0	0	0.000208199	0.000157783	0	0	0	0	0	0	8.66478E-05	6.15624E-05	0	0	0.000239618	0.000357875	0.000109595	0	0	0	0	0	7.10621E-05	0.0002494	0	0	0	0	0	0	0.00040237	0	0	0	0	0	7.47791E-05	0	0	0	0	0.000176179	0.000490183	0.000248307	0	2.55016E-05	0
9212	0	0.000146733	0	0	0.000173499	0.000154488	0	0	0	0	0	0	0.000103213	9.19727E-05	0	0	0.00032784	0.000523799	7.78116E-05	0	0	0	0	0	0.000109326	0.000234525	0	0	0	0	0	0	0.000592566	0	0	0	0	0	0.000116571	0	0	0	0	0.000528536	0.000637237	0.00045523	0	0.000102006	0
9217	0.000130967	0.000255526	0.000109852	0.000414587	0.000272509	0.000341166	0.00026972	6.3197E-05	0.000218702	0.000245071	0.000202595	6.42485E-05	0.000184047	0.000134374	0.000382407	0.000519732	0.000533654	0.000590187	0.000198891	0	0	0.000113163	0.000146186	0.000154358	0.000131356	0.000341321	7.56747E-05	0	8.78312E-05	0	0.000128128	0.000233004	0.00066195	0.000191914	0	0	0	0	0.00015577	0	0.000285896	0.000102924	0	0.000210743	5.88219E-05	0.000243709	0	7.89274E-05	0
9221	0	0.000119723	0	0	0.000109883	0.000168302	0	0	0	0	0	0	0.000102815	7.207E-05	0	0	0.000288495	0.00043166	7.98593E-05	0	0	0	0	0	5.35699E-05	0.000142514	0	0	0	0	0	0	0.000500341	4.35729E-05	0	0	0	0	5.62653E-05	0	0	0	0	0.000135909	0.00029411	0.000248307	0	0	0
9224	0	4.87435E-05	0	0	5.01219E-05	6.75488E-05	0	0	0	0	0	0	4.93765E-05	3.59732E-05	0	0	0.000117038	0.000180718	2.37708E-05	0	0	0	0	0	2.73316E-05	6.23499E-05	0	0	0	0	0	0	0.00021318	0	0	0	0	0	2.65345E-05	0	0	0	0	0.000100674	0.000245091	9.19657E-05	0	0	0
9232	0	7.09795E-05	0	0	4.0483E-05	0.000103668	0	0	0	0	0	0	5.55884E-05	3.44898E-05	0	0	0.00014796	0.000220989	6.35669E-05	0	0	0	0	0	1.82028E-05	0.0001247	0	0	0	0	0	0	0.000254695	0	0	0	0	0	3.01529E-05	0	0	0	0	7.55052E-05	0.000122546	8.27691E-05	0	0	0
9244	0	7.53765E-05	0	0	4.62663E-05	4.56239E-05	0	0	0	0	0	0	3.44839E-05	3.02867E-05	0	0	9.83077E-05	0.00014693	2.76881E-05	0	0	0	0	0	3.82642E-05	6.76942E-05	0	0	0	0	0	0	0.000154857	0	0	0	0	0	2.41223E-05	0	0	0	0	5.03368E-05	0.000147055	6.62153E-05	0	0	0
9249	0	3.51757E-05	0	0	4.62663E-05	8.19964E-05	0	0	0	0	0	0	2.98648E-05	2.6949E-05	0	0	0.000159043	0.000210122	3.00919E-05	0	0	0	0	0	2.48717E-05	7.48199E-05	0	0	0	0	0	0	0.00024464	4.84143E-05	0	0	0	0	3.48567E-05	0	0	0	0	6.04041E-05	0.000196073	0.000110359	0	0	0
9306	0	9.63563E-05	0	0	0.000138799	0.000100373	0	0	0	0	0	0	8.60903E-05	5.47633E-05	0	0	0.000220333	0.00035477	5.72458E-05	0	0	0	0	0	3.27979E-05	0.0001247	0	0	0	0	0	0	0.00039332	0	0	0	0	0	4.52293E-05	0	0	0	0	9.22841E-05	0.00029411	0.000110359	0	0	0
9322	0.000175424	0.000207662	0.000136906	0.000780138	0.000342602	0.000350924	0.000200055	9.5646E-05	0.000192345	0.000129337	0.000166105	7.03185E-05	0.000189542	0.000142409	0.000334493	0	0.000614894	0.000841494	0.000178504	0	0	0.000156476	0.000148717	0.00011164	0.000105008	0.00035682	9.3677E-05	0	0.000112323	0	0.000179394	0.000151453	0.000809481	0.000215928	0	0	0.000212464	0	0.000105837	0	0.000174928	0.000205848	0	0.000207052	0.000147055	0.000260815	0	0.000171626	0
9337	0	0.000108542	0	0	0	0.000195803	0	0	0	0	0	0	4.76244E-05	4.53683E-05	0	0	0.000180323	0.000257699	9.22343E-05	0	0	0	0	0	1.36658E-05	5.60259E-05	0	0	0	0	0	0	0.000306841	3.87315E-05	0	0	0	0	2.41223E-05	0	0	0	0	0	0	0	0	0	0
9350	0	8.79392E-05	0	0	8.09661E-05	0.000143209	0	0	0	0	0	0	5.72608E-05	5.00658E-05	0	0	0.000252142	0.000377965	8.75158E-05	0	0	0	0	0	6.7181E-05	0.000164337	0	0	0	0	0	0	0.000416448	4.5219E-05	0	0	0	0	8.18349E-05	0	0	0	0	0.00015101	0.000392146	0.000331076	0	0	0
9353	0	6.75876E-05	0	0	4.62663E-05	7.23646E-05	0	0	0	0	0	0	5.14471E-05	3.75803E-05	0	0	0.000104736	0.000164829	3.17835E-05	0	0	0	0	0	2.73316E-05	8.90713E-05	0	0	0	0	0	0	0.00018488	0	0	0	0	0	3.01529E-05	0	0	0	0	6.04041E-05	0.000196073	0.000110359	0	0	0
9356	0	4.63565E-05	0	0	6.93995E-05	9.2642E-05	0	0	0	0	0	0	5.21639E-05	3.56024E-05	0	0	0.000160484	0.000212223	4.05083E-05	0	0	0	0	0	3.12127E-05	6.96538E-05	0	0	0	0	0	0	0.000246795	4.84143E-05	0	0	0	0	3.17811E-05	0	0	0	0	5.03368E-05	0.000147055	0.000165538	0	0	0
9376	0.000170498	0.000236933	0.000131732	0.00063154	0.000268576	0.000264872	0.000267358	6.61314E-05	0.00017604	8.31296E-05	0.000212984	9.80537E-05	8.76831E-05	9.04893E-05	0.000390543	0.000677056	0.000502843	0.000723055	0.000196666	0	0	0.000217063	0.000243138	0.000183862	9.35287E-05	0.000348981	0.000132592	0	0.000128275	0	0.000163291	7.07167E-05	0.000577913	0.000229387	0	0	0.00044623	0.002031873	0.000130984	0	0.000250079	0.000205848	0	0.000266953	0.000179734	0.000280127	0	0.00023793	0
9380	0.000158242	0.000207537	5.22024E-05	0.000185747	0.000253848	0.000199732	0.000475004	6.779E-05	0.000126881	0.000102994	0.000175861	8.51666E-05	0.000102337	8.88823E-05	0	0.000259866	0.000453856	0.00052873	0.000147878	0	0	0.000102147	0.000178718	0.000151041	8.19947E-05	0.000301774	8.99041E-05	0	7.68523E-05	0	0.000270414	0.000123725	0.000464859	0.000192883	0	0	0.000224236	0	8.56945E-05	0	0.000331947	0.000617544	0	0.000144131	0	9.19657E-05	0	6.37539E-05	0
9385	0.000121475	0.000128643	0.000124332	0.000306483	0.000259169	0.000273237	0.00017256	5.26074E-05	0.000170033	0.000109472	0.000133669	4.02487E-05	8.64089E-05	8.50501E-05	0.000535189	0.00051622	0.000430692	0.000570645	0.000157226	0	0	0.000140202	0.000127827	0.000105564	8.03002E-05	0.000238444	6.03673E-05	0.000500112	8.17318E-05	0	0.00010759	8.73765E-05	0.000504938	0.000143887	0	0	0.000176586	0	8.03273E-05	0	0.000175887	0	0	0.000280208	0.00029411	0.000386256	0	0.000174303	0
9387	0	4.27133E-05	0	0	6.93995E-05	5.82973E-05	0	0	0	0	0	0	3.04223E-05	2.92978E-05	0	0	7.7693E-05	0.000121544	3.24067E-05	0	0	0	0	0	0	0	0	0	0	0	0	0	0.000140492	0	0	0	0	0	0	0	0	0	0	4.6142E-05	0.000318619	0.000101162	0	0	0
9392	0	3.02762E-05	0	0	0	6.33666E-05	0	0	0	0	0	0	2.60421E-05	2.34877E-05	0	0	8.89978E-05	0.00014967	3.00919E-05	0	0	0	0	0	0	0	0	0	0	0	0	0	0.000180858	0	0	0	0	0	0	0	0	0	0	0	0	0	0	0	0
9394	0	5.10048E-05	0	0	5.20496E-05	0.000100626	0	0	0	0	0	0	4.21293E-05	3.12757E-05	0	0	0.000134882	0.000218615	4.95003E-05	0	0	0	0	0	5.46632E-05	0.0001247	0	0	0	0	0	0	0.000249668	0	0	0	0	0	4.02239E-05	0	0	0	0	0.000119634	0.000176466	0.000124154	0	0	0
9405	0	4.68591E-05	0	0	6.93995E-05	0.000112793	0	0	0	0	0	0	4.15718E-05	2.83088E-05	0	0	0.000165361	0.000226194	5.08357E-05	0	0	0	0	0	8.19947E-05	7.63341E-05	0	0	0	0	0	0	0.000263746	4.64778E-05	0	0	0	0	5.78935E-05	0	0	0	0	0.00015101	0.00029411	0.000165538	0	0	0
9419	0	3.73114E-05	0	0	6.36162E-05	0.000129775	0	0	0	0	0	0	6.68176E-05	6.10679E-05	0	0	0.000245381	0.00028409	2.4305E-05	0	0	0	0	0	2.34505E-05	5.34428E-05	0	0	0	0	0	0	0.0002478	0	0	0	0	0	3.01529E-05	0	0	0	0	6.91292E-05	0.00029411	0.000179333	0	2.55016E-05	0
9423	0	3.79395E-05	0	0	8.09661E-05	7.21112E-05	0	0	0	0	0	0	3.35282E-05	2.71962E-05	0	0	0.000123134	0.000168208	3.9529E-05	0	0	0	0	0	2.91355E-05	0.000104659	0	0	0	0	0	0	0.000196229	3.48583E-05	0	0	0	0	2.94895E-05	0	0	0	0	5.6545E-05	0.000147055	9.6564E-05	0	0	0
9427	0	2.77637E-05	0	0	4.0483E-05	6.48874E-05	0	0	0	0	0	0	3.61563E-05	3.11521E-05	0	0	0.000111718	0.000142456	2.96468E-05	0	0	0	0	0	1.59616E-05	4.96127E-05	0	0	0	0	0	0	0.000168791	2.17865E-05	0	0	0	0	2.51475E-05	0	0	0	0	4.19473E-05	0.000147055	5.51794E-05	0	0	0
9429	9.01151E-05	4.59797E-05	0	0.00012185	0.000143426	0.000173751	0	0	0	0	0	0	7.07199E-05	6.4282E-05	0	0	0.000253804	0.000337876	8.58242E-05	0	0	0.000115417	0	0	2.45984E-05	0.000158013	0	0	0	0	0	0	0.00038427	4.76397E-05	0	0	0	0	7.2789E-05	0	0	0	0.000574745	0.000137084	0.000356199	0.00022973	0.001731271	4.24601E-05	0
9456	0	0.000165703	0	0	0.000208199	0.000258156	0	0	0	0	0	0	0.000149404	0.000106931	0	0	0.000457402	0.000646074	0.000152685	0	0	0	0	0	0.000100198	0.000241383	0	0	0	0	0	0	0.000734781	7.42676E-05	0	0	0	0	9.60671E-05	0	0	0	0	0.00028306	0.000710765	0.00045523	0	0	0
9471	0	8.34167E-05	0	0	0.000185065	0.000193141	0	0	0	0	0	0	0.000100585	8.17123E-05	0	0	0.000373724	0.000511471	9.39259E-05	0	0	0	0	0	6.01295E-05	0.000320657	0	0	0	0	0	0	0.000584521	7.09754E-05	0	0	0	0	0.000140452	0	0	0	0	0.000121647	0.000506522	0.000193128	0	0	0
9481	0	7.77634E-05	0	0	6.93995E-05	0.000355613	0	0	0	0	0	0	8.40197E-05	6.6878E-05	0	0	0.000220222	0.000344908	8.76939E-05	0	0	0	0	0	4.37305E-05	0.0001247	0	0	0	0	0	0	0.000392458	0	0	0	0	0	3.44346E-05	0	0	0	0	5.03368E-05	0.000147055	0.000179333	0	2.55016E-05	0
9484	0	8.34167E-05	0	0	4.24108E-05	7.60399E-05	0	0	0	0	0	0	4.28461E-05	3.37481E-05	0	0	0.000103295	0.000156793	3.74813E-05	0	0	0	0	0	5.46632E-05	7.12571E-05	0	0	0	0	0	0	0.000180427	0	0	0	0	0	3.61834E-05	0	0	0	0	7.55052E-05	0.000196073	0.000110359	0	0	0
9496	0	3.24119E-05	0	0	5.49798E-05	9.41628E-05	0	0	0	0	0	0	2.75553E-05	3.0534E-05	0	0	0.000103849	0.000150401	5.4753E-05	0	0	0	0	0	3.27979E-05	0.000104303	0	0	0	0	0	0	0.000175687	7.74629E-05	0	0	0	0	4.2214E-05	0	0	0	0	6.10753E-05	0.000220582	9.93229E-05	0	0	0
9509	0	4.09546E-05	0	0	0	7.60399E-05	0	0	0	0	0	0	0	0	0	0	0.000157603	0.000175422	0	0	0	0	0	0	2.18653E-05	0.000115793	0	0	0	0	0	0	0.000207147	5.16097E-05	0	0	0	0	1.95994E-05	0	0	0	0	0	0	0	0	0	0
9517	0	5.74118E-05	0	0	6.93995E-05	7.05904E-05	0	0	0	0	0	0	4.2209E-05	3.00395E-05	0	0	0.000122136	0.000193777	3.66801E-05	0	0	0	0	0	4.59171E-05	9.97599E-05	0	0	0	0	0	0	0.000210738	0	0	0	0	0	3.81735E-05	0	0	0	0	0.000100674	0.000196073	0.000165538	0	0	0
9526	0.000339554	0.000325501	0.000163325	0.000786824	0.000475464	0.000440398	0.000321842	0.000124905	0.000283553	0.000462503	0.000270126	0.000117384	0.000260262	0.000252801	0	0	0.000630189	0.001153619	0.000274388	0	0	0.000246606	0.000150673	0.000179314	0.000128732	0.000458094	0.000121166	0.000125028	0.000169282	0	0.000400486	0.000145627	0.00113514	0.000347324	0	0	0.000331309	0	0.000145518	0	0.00031116	0.000643275	0	0.000374673	0.001392119	0.000489625	0	0.000167035	0
9548	0	6.52007E-05	0	0	6.93995E-05	0.000114567	0	0	0	0	0	0	5.81369E-05	3.70858E-05	0	0	0.000156383	0.000261808	4.8699E-05	0	0	0	0	0	3.82642E-05	0.00018705	0	0	0	0	0	0	0.00028989	0	0	0	0	0	4.82446E-05	0	0	0	0	7.55052E-05	0.00029411	8.27691E-05	0	0	0
9557	0	5.97987E-05	0	0	0	0.00011482	0	0	0	0	0	0	3.49618E-05	2.47239E-05	0	0	0.000181431	0.000239709	4.95003E-05	0	0	0	0	0	2.73316E-05	0.000109112	0	0	0	0	0	0	0.000274232	3.389E-05	0	0	0	0	4.15507E-05	0	0	0	0	0.000289436	0.00029411	0.000165538	0	0	0
9569	0	3.37938E-05	0	0	6.93995E-05	7.09706E-05	0	0	0	0	0	0	3.55192E-05	3.16465E-05	0	0	0.000142086	0.000191585	3.81936E-05	0	0	0	0	0	3.12127E-05	0.00018705	0	0	0	0	0	0	0.000219788	9.68287E-05	0	0	0	0	3.88369E-05	0	0	0	0	5.03368E-05	0.00029411	0.000110359	0	0	0
9575	0	4.23365E-05	0	0	5.78329E-05	0.000125846	0	0	0	0	0	0	3.52803E-05	2.63309E-05	0	0	0.000173341	0.000244093	4.45146E-05	0	0	0	0	0	2.91355E-05	9.57517E-05	0	0	0	0	0	0	0.000284144	0.000116194	0	0	0	0	3.98018E-05	0	0	0	0	7.55052E-05	0.000245091	0.000137949	0	0	0
9599	0.000261814	0.000521982	0.000275628	0.000491858	0.000789612	0.000645832	0.000467582	0.000110914	0.000295199	0.000180942	0.00032068	0.000164917	0.000450123	0.000390513	0	0.000519732	0.001213163	0.001706366	0.000404193	0	0	0.000230082	0.00035716	0.000428408	0.000252161	0.000836647	0.000234785	0.000500112	0.000169938	0	0.000209812	9.1454E-05	0.00184076	0.00039661	0	0	0.000343082	0	0.000314072	0	0.000714102	0.000682729	0	0.000644478	0.001952561	0.000818495	0	0.000337641	0
9600	0	6.38188E-05	0	0	3.46998E-05	8.17429E-05	0	0	0	0	0	0	3.16965E-05	2.81852E-05	0	0	0.000197502	0.000268201	2.96468E-05	0	0	0	0	0	1.82028E-05	8.46178E-05	0	0	0	0	0	0	0.000311007	4.84143E-05	0	0	0	0	3.1359E-05	0	0	0	0	3.77526E-05	9.80365E-05	5.51794E-05	0	0	0
9618	0.000164851	0.000198994	8.67467E-05	0.000835862	0.000410691	0.000343574	0.000278828	8.19519E-05	0.000176531	0.00013711	0.000238451	0.000100388	0.00021877	0.00016429	0	0	0.00062243	0.000930803	0.000230853	0	0	0.00015948	0.00018072	0.000233513	0.000131356	0.00054672	0.00012828	0	0.000131372	0	0.000195109	5.8251E-05	0.000963189	0.000309464	0	0	7.00739E-05	0	0.00014998	0	0.000275343	0	0	0.000395647	0.00029411	0.000264125	0	0.000273249	0
9619	0	6.28137E-05	0	0	0.000138799	0.000129395	0	0	0	0	0	0	7.2472E-05	4.24014E-05	0	0	0.000303457	0.000426637	4.05083E-05	0	0	0	0	0	5.46632E-05	0.000285028	0	0	0	0	0	0	0.000487412	0.000154926	0	0	0	0	4.6737E-05	0	0	0	0	0.00015101	0.00029411	0.000165538	0	0	0
9623	0	7.65071E-05	0	0	6.93995E-05	0.000122424	0	0	0	0	0	0	5.48716E-05	3.79511E-05	0	0	0.000217008	0.000360249	3.26738E-05	0	0	0	0	0	3.27979E-05	7.48199E-05	0	0	0	0	0	0	0.000402657	0	0	0	0	0	2.71376E-05	0	0	0	0	0.000100674	0.000196073	0.000165538	0	0	0
9627	0	4.53515E-05	0	0	6.93995E-05	8.70657E-05	0	0	0	0	0	0	2.69978E-05	2.83088E-05	0	0	0.000180323	0.000255325	3.56117E-05	0	0	0	0	0	2.62383E-05	8.46178E-05	0	0	0	0	0	0	0.000290752	9.68287E-05	0	0	0	0	2.57506E-05	0	0	0	0	8.17134E-05	0.00029411	0.000165538	0	0	0
9661	0	3.61807E-05	0	0	6.93995E-05	7.14775E-05	0	0	0	0	0	0	3.06612E-05	2.65781E-05	0	0	0.000167799	0.000227381	3.38311E-05	0	0	0	0	0	2.18653E-05	8.46178E-05	0	0	0	0	0	0	0.000260298	2.42072E-05	0	0	0	0	2.23734E-05	0	0	0	0	0.000100674	9.80365E-05	5.51794E-05	0	0	0
9669	0	0.000122612	0	0	0.000173499	0.000127494	0	0	0	0	0	0	9.05501E-05	6.83615E-05	0	0	0.000322077	0.000470561	7.53188E-05	0	0	0	0	0	6.25347E-05	0.000147591	0	0	0	0	0	0	0.000535105	7.74629E-05	0	0	0	0	9.75144E-05	0	0	0	0	0.00013205	0.000441164	0.000195335	0	0	0
10115	0.00062648	0.001380269	0.001147952	0.00073853	0.00053268	0.000566751	0.000773568	0.001120364	0.001078799	0.00057068	0.000942654	0.000889954	0.00040202	0.00066705	0.001397639	0.000839296	0.000948608	0.000701686	0.000817378	0	0	0.000597863	0.000933071	0.000692264	0.000585278	0.000702684	0.001028507	0.000995472	0.001075182	0	0.000458054	0.002322816	0.000865218	0.000713724	0	0.002425766	0.000848735	0	0.000711367	0	0.00099776	0	0	0.000657063	0.000490183	0.00051979	0	0.001362549	0
10119	0.000272869	0.000584922	0.000354885	0.000361092	0.000206348	0.000227359	0.000382567	0.000412779	0.000441082	0.000219376	0.000358943	0.000315546	0.000112371	0.000234629	0.001225872	0.000408059	0.000312545	0.000363628	0.000316588	0	0	0.000561811	0.000313677	0.000210961	0.000170768	0.000323863	0.000255914	0.000261808	0.000374315	0	0.00015979	0.000786621	0.00032408	0.000307044	0	0.002104779	0.000486313	0	0.00024852	0	0.000392388	0	0	0.000188595	0.000477765	0.000275897	0	0.000369008	0
10179	4.57785E-05	5.77886E-05	8.92887E-05	0.000132252	9.56171E-05	9.5937E-05	8.77137E-05	5.26074E-05	9.63564E-05	7.29814E-05	6.8165E-05	4.39841E-05	4.57927E-05	4.70989E-05	0	0	8.85545E-05	6.4653E-05	7.72774E-05	0	0	0	4.30921E-05	5.40682E-05	3.87562E-05	0.000116416	7.27641E-05	9.57714E-05	5.5176E-05	0	5.05665E-05	6.85031E-05	6.96714E-05	6.36164E-05	0	0	0.000136784	0	3.54598E-05	0	0.000120243	0	0	6.91292E-05	0.000122546	6.1617E-05	0	9.34632E-05	0
10243	0.000284283	0.00065364	0.000549668	0.00132772	0.000579409	0.000382354	0.000509077	0.000329977	0.000520766	0.000282209	0.000473861	0.000319468	0.000163659	0.000383961	0.000668986	0	0.000487548	0.000463438	0.000244385	0	0	0.000369283	0.00052992	0.00043769	0.000258502	0.00041142	0.000395082	0	0.000502027	0	0.000798872	0.000689692	0.000638247	0.000399128	0	0	0.000483229	0	0.00025057	0	0.000923247	0.000308772	0	0.00063525	0	0.000515927	0	0.00045023	0
10245	0.000231896	0.000574243	0.000231915	0.000278621	0.000438451	0.000454085	0.000464883	0.000278603	0.000383096	0.000133007	0.000429136	0.000275764	0.000434274	0.000296934	0.001054106	0.000444581	0.000426148	0.00054672	0.000282668	0	0	0.000418604	0.000575635	0.000394581	0.000299007	0.000471989	0.000370612	0	0.000272127	0	0.00055203	0.000679672	0.000237457	0.000376954	0	0	0.000359619	0	0.000267999	0	0.000301247	0.000308772	0	0.000474844	0	0	0	0.000169968	0
10247	0.000401072	0.000599243	0.000359198	0.001746022	0.000588354	0.000326591	0.00077323	0.000299186	0.00048264	0.000139701	0.000501228	0.000298737	0.000290684	0.000340571	0.000837137	0.000774681	0.000320747	0.000275871	0.000264862	0.002110165	0	0.000407088	0.000509144	0.000246485	0.000249975	0.000502273	0.000429901	0.000250056	0.000460926	0	0.000492906	0.000618975	0.00030914	0.000516484	0	0	0.000649445	0	0.000242128	0	0.001266067	0.000185263	0	0.000679714	0.000326788	0.000272034	0	0.000283322	0
10249	0	0.000238818	0	0	6.36162E-05	0.00019048	0	0	0	0	0	0	8.99927E-05	5.31563E-05	0	0	0.000154056	0.000235235	9.32137E-05	0	0	0	0	0	8.19947E-05	0.000130668	0	0	0	0	0	0	0.000268055	0	0	0	0	0	9.04586E-05	0	0	0	0	7.55052E-05	0.00029411	0.000179333	0	0	0
10315	6.76464E-05	0.000154522	0.000132549	0.000283078	0.000362111	0.000350291	9.66538E-05	4.83971E-05	0.000147354	5.44121E-05	0.00014976	8.1618E-05	0.00012814	0.000131284	0	0.000519732	0.000345241	0.000536766	0.000119477	0.002110165	0.001541188	5.00723E-05	0.000144369	0.000179519	0.000113426	0.000272469	0.000114698	0	7.66647E-05	0	7.39048E-05	5.8251E-05	0.000527204	0.000181554	0	0	0.000266561	0.004063747	0.000126401	0	0.000196034	0.000288187	0	0.000274	0.00029411	0.000272402	0	0.000135031	0
10317	0.000113785	9.17081E-05	9.65971E-05	0.000433905	0.000320549	0.000316199	0.000249647	8.33128E-05	0.000203378	8.42093E-05	0.000228061	4.62253E-05	9.76381E-05	7.15756E-05	0.000442977	0.0003301	0.000206812	0.000256512	0.000119121	0	0	0	0.000220154	0.000196796	7.00782E-05	0.000158636	6.81288E-05	0.000295566	9.88101E-05	0	5.64011E-05	0.000120114	0.000297935	0.000183974	0	0	0.000186396	0	5.15614E-05	0	0.000361368	0	0	0.00027853	0	0.000234512	0	0.000153009	0
10319	0.000221203	0.000243717	0.000296918	0.000453594	0.000596836	0.000545079	0.000538259	9.01599E-05	0.00029054	0.000269254	0.000242252	0.00015175	0.000295463	0.000268377	0.000767526	0.000821035	0.00051448	0.0006153	0.000240468	0	0	0.000175253	0.000195053	0.00037831	0.000166121	0.000640868	0.000133994	0.000250056	0.000160461	0	9.91103E-05	4.61348E-05	0.000647154	0.000455192	0	0	0.000323741	0	0.000240741	0	0.000235049	0.000274464	0	0.00047585	0.000588219	0.000331076	0	0.00023589	0
10365	0.00019549	0.000149622	0.000118931	0.000565414	0.000461738	0.000405166	0.000278491	0.000117931	0.000298631	0.000129769	0.000289131	0.000131392	0.000141121	0.000142162	0.00097455	0.000362407	0.000355548	0.000438508	0.000194618	0	0	0.000359269	0.000239365	0.000252784	0.000126655	0.00030792	0.000237049	0.000188042	0.000180917	0	6.97039E-05	0.000114172	0.000496893	0.000211087	0	0.000335359	0.000168177	0	0.000101736	0	0.000376398	0.00025731	0	0.000311081	0.000245091	0.000442723	0	0.000311374	0
10367	0.000167975	0.000155904	0.000264416	0.000316884	0.000257935	0.000422022	0.000458136	0.000137664	0.000450399	0.000340724	0.00037212	0.00016968	9.95494E-05	0.000249464	0	0	0.000525231	0.00054809	0.000193639	0	0	0.000250361	0.000135787	0.000277778	0.000137751	0.0003904	0.000136689	0.000200045	0.000192928	0	0.000160879	8.49299E-05	0.000524187	0.000377148	0	0.001306304	0.000322059	0	0.000104872	0	0.000169811	0	0	0.00019581	0	0.000190921	0	0.000179149	0
10369	0.000134452	8.54267E-05	0.000190516	0.000400099	0.000290013	0.000378932	0.000302781	8.66726E-05	0.000258789	0.000197136	0.000216912	0.0001454	0.000101063	9.97608E-05	0.000479139	0.000336421	0.000323739	0.000379426	0.000148145	0	0	0.000241098	0.00022158	0.000265346	8.19947E-05	0.000223747	0.000140354	0.000290815	0.000119267	0	5.83459E-05	0.000131181	0.000289028	0.000176616	0	0.000335359	0.000156965	0	9.36548E-05	0	0.000259993	0	0	0.000257221	0.000490183	0.00027461	0	0.000290718	0
10405	0	0.000740197	0	0	0.000208199	0.000356247	0	0	0	0	0	0	0.000180224	0.000106313	0	0	0.000296585	0.000393032	0.000220526	0	0	0	0	0	0.000109326	0.000213771	0	0	0	0	0	0	0.000454947	7.74629E-05	0	0	0	0	0.000144734	0	0	0	0	0.000213931	0.000441164	0.000496615	0	0.000255016	0
10407	0.000272148	0.000595349	0.000382167	0.000369265	0.000225471	0.000243201	0.000402977	0.000362681	0.000574461	0.000197352	0.000426855	0.000312838	0.00015904	0.000330805	0.000958278	0.000534481	0.000438007	0.000466817	0.000336175	0	0	0.000313452	0.000254503	0.000204978	0.000286982	0.000460053	0.000426667	0.000250056	0.000330306	0	0.000182506	0.000775787	0.000374214	0.000356233	0	0.001951472	0.000245539	0	0.00032348	0	0.000510712	0	0	0.000233227	0.000245091	0.000174735	0	0.0002415	0
10409	0.000389778	0.000615826	0.000310899	0.001240419	0.000722912	0.001303958	0.000758218	0.000262399	0.000499312	0.000292573	0.000393279	0.000233554	0.000370483	0.000389401	0.001051394	0.00077749	0.000778038	0.000845512	0.000403481	0	0	0.000389062	0.000456689	0.000341612	0.000320271	0.000806274	0.000207405	0.000421594	0.000353671	0	0.000418224	0.000371874	0.000806033	0.000505349	0	0	0.000545735	0.00609562	0.000533344	0	0.000430763	0.000205848	0	0.000668137	0.000392146	0.000389015	0	0.000321575	0
10435	0.000499478	0.001359164	0.00066238	0.00195183	0.000778277	0.000665983	0.000730554	0.000878506	0.000633304	0.000334678	0.000824695	0.000972225	0.00042416	0.000437489	0.000826289	0.000631404	0.000661886	0.000661781	0.000603173	0	0	0.000783882	0.001309166	0.000791584	0.000546577	0.00059945	0.000752111	0	0.000947752	0	0.000900472	0.001599688	0.000656347	0.000639263	0	0	0.001272541	0	0.000634175	0	0.001660374	0.000411696	0	0.000815456	0	0.000331076	0	0.001128444	0
10439	0.000252443	0.000443968	0.000324562	0.00126308	0.000498057	0.00064824	0.000287094	0.000392961	0.000413867	0.000226933	0.000315992	0.000278753	0.0002652	0.000252307	0.000489083	0.000395417	0.000372505	0.000289295	0.00045948	0	0	0.000292172	0.000607614	0.000378329	6.03481E-05	0.000111963	0.000324151	0.000462603	0.000313978	0	0.000204911	0.000716021	0.000403088	0.000100992	0	0	0.000758479	0	7.48394E-05	0	0.001064277	0	0	0.000540785	0	0.000413846	0	0.000586536	0
10551	0.000721522	0.000471354	0.000403955	0.002061792	0.000599766	0.00088954	0.000264322	0.000695549	0.000813022	0.000333166	0.00071776	0.000631279	0.000424797	0.000367397	0	0	0.000577987	0.000508914	0.000651872	0	0	4.38132E-05	0.001095684	0.000816801	0.000239315	0.000736174	0.000683983	0	0.000799396	0	0.000667322	0.000483716	0.000544873	0.000502347	0	0	0.000342801	0	0.00051869	0	0.000523184	0.000205848	0	0.000716963	0.000441164	0.000487418	0	0.000191262	0
10557	0.000231656	0.000957407	0.000447215	0.00022624	0.000310601	0.000629991	0.00039876	0.000176322	0.000178247	0.000391249	0.000164711	0.000148668	0.000405684	0.000305216	0.000735885	0.000660902	0.000371508	0.000316873	0.000467048	0	0	0	0.000655883	0.000556562	0.000276869	0.000414538	0.000166657	0.000185791	0.000148731	0	0.000115836	0.000326205	0.000371054	0.000378697	0	0	0.000544614	0	0.000249244	0	0.00093444	0	0.00094715	0.000481052	0.000714359	0.000668039	0	0.000140259	0
10559	0	0.000172989	0	0	5.78329E-05	0.000140801	0	0	0	0	0	0	0.000120017	7.24409E-05	0	0	6.6499E-05	0.000109581	0.00010176	0	0	0	0	0	6.83289E-05	0.000136546	0	0	0	0	0	0	6.46435E-05	8.71458E-05	0	0	0	0	6.43462E-05	0	0	0	0	0.000100674	0.000245091	8.27691E-05	0	0	0
10585	0.000279838	0.000637183	0.000392652	0.000336945	0.000303816	0.000571567	0.00036688	0.000350135	0.000419506	0.000347633	0.000391505	0.000314052	0.000367616	0.0003402	0.000334493	0.000389799	0.000365744	0.000354039	0.000358343	0.003165247	0.002568647	0	0.000618313	0.000421084	0.000261071	0.000383096	0.00035552	0	0.000451167	0	0.000243419	0.000333662	0.000478937	0.000281287	0	0	0.000290666	0.004063747	0.000168856	0	0.000372561	0.00051462	0	0.000449172	0.000416655	0.000393245	0	0.000238057	0
10587	0.000357817	0.000276506	0.000682534	0.000961798	0.000410922	0.000348516	0.000419845	0.000607388	0.000476265	0.000375055	0.00068165	0.000428541	0.000302232	0.000320421	0.002109115	0.002081033	0.000430248	0.000315321	0.000416123	0	0	0.000302937	0.000613596	0.000981243	0.000225977	0.000337848	0.000452539	0	0.000543409	0	0.00058486	0.000522744	0.000333273	0.000331929	0	0	0.00046445	0	0.00030183	0	0.000627117	0.000617544	0	0.000608404	0	0.000306981	0	0.000347204	0
10589	0.000390499	0.000561555	0.000564012	0.001085506	0.000642408	0.000438243	0.000522571	0.000868257	0.000973494	0.000517563	0.000642753	0.000567871	0.000315054	0.000674961	0.000839849	0.000515517	0.000471034	0.000316782	0.000376327	0	0	0.000355012	0.000643137	0.001044555	0.000489563	0.000616284	0.000589227	0.000500112	0.000858794	0	0.000615277	0.000607325	0.00042047	0.000410069	0	0	0.000693731	0	0.000398139	0	0.000633194	0.000382191	0	0.000711259	0.000490183	0.000273322	0	0.000719399	0
10625	0	0.00048555	0	0	0.000208199	0.000319748	0	0	0	0	0	0	0.000165411	9.75356E-05	0	0	0.000282621	0.000219163	0.000168354	0	0	0	0	0	9.29274E-05	0.000217334	0	0	0	0	0	0	0.0001652	0.000154926	0	0	0	0	0.000132673	0	0	0	0	0.000226515	0.000416655	0.000496615	0	0	0
10629	0	0.000388943	0	0	0	0.000137632	0	0	0	0	0	0	0	0	0	0	0	0	0	0	0	0	0	0	0	0	0	0	0	0	0	0	0	0	0	0	0	0	0	0	0	0	0	0	0	0	0	0	0
10709	0	0.000355275	0	0	0.000104099	0.000193902	0	0	0	0	0	0	0.000113885	7.24409E-05	0	0	8.86653E-05	0.000109581	0.000133544	0	0	0	0	0	6.55958E-05	0.0002494	0	0	0	0	0	0	9.91201E-05	0.000154926	0	0	0	0	9.4077E-05	0	0	0	0	0.000226515	0.000465673	0.000234512	0	0	0
10781	0	0.000309923	0	0	6.93995E-05	0.000205561	0	0	0	0	0	0	0.000138414	8.22068E-05	0	0	8.86653E-05	0.000146109	0.000117252	0	0	0	0	0	6.248E-05	0.000193374	0	0	0	0	0	0	0.000172383	9.68287E-05	0	0	0	0	7.38745E-05	0	0	0	0	0.00015101	0.000416655	0.000165538	0	0.000102006	0
10783	0.000531439	0.000383415	0.000500371	0.000508204	0.000393727	0.00071845	0.000385097	0.000584253	0.000569557	0.000304233	0	0.000315359	8.617E-05	0.00032005	0.001014328	0.000988895	0.00045973	0.000323448	0.000495181	0	0	0	0.001144505	0.000849604	0.000253965	0.000312106	0.000316712	0.000100022	0.00012865	0	7.00151E-05	0.000513075	0.000129287	0.000349648	0	0	0.000625339	0	0.000236097	0	0.000345059	0	0	0.000503368	0.000288554	0.000217591	0	0	0
10823	0	0.000356656	0	0	0.000104099	0.000323296	0	0	0	0	0	0	0.000177915	0.000105571	0	0	7.75821E-05	0.000109581	0.000163191	0	0	0	0	0	0.000109326	0.000258307	0	0	0	0	0	0	9.69653E-05	0.00027112	0	0	0	0	0.000156795	0	0	0	0	0.000142621	0.00029411	0.000248307	0	0	0
10827	0	0.000217838	0	0	8.86772E-05	0.000294528	0	0	0	0	0	0	0.000120256	7.29354E-05	0	0	8.86653E-05	8.76651E-05	0.000148412	0	0	0	0	0	9.56605E-05	0.00018705	0	0	0	0	0	0	0.000129287	0.000309852	0	0	0	0	7.58043E-05	0	0	0	0	0.000209737	0.000375807	0.000220718	0	0	0
10961	0	0.000346606	0	0	0	0.000608319	0	0	0	0	0	0	0	0	0	0	0	0	0	0	0	0	0	0	5.46632E-05	0.000164782	0	0	0	0	0	0	0	9.03412E-05	0	0	0	0	9.64892E-05	0	0	0	0	0	0	0	0	0	0
10967	0	0.000384295	0	0	3.46998E-05	0.000272096	0	0	0	0	0	0	0.000128379	7.59022E-05	0	0	6.6499E-05	5.47907E-05	0.00011004	0	0	0	0	0	0.000136658	0.00017458	0	0	0	0	0	0	0.000129287	0.000145243	0	0	0	0	0.000136713	0	0	0	0	7.55052E-05	0.000147055	0.000165538	0	0	0
10999	0	0.000732157	0	0	6.93995E-05	0.000364611	0	0	0	0	0	0	0.000168597	9.95135E-05	0	0	6.6499E-05	8.21861E-05	0.000152062	0	0	0	0	0	0.000229585	0.000240493	0	0	0	0	0	0	7.75722E-05	0	0	0	0	0	0.000120611	0	0	0	0	0.00015101	0.000196073	0.000331076	0	0	0
12043	0.00014887	0.000149999	9.04236E-05	0	0.000108572	0.000128761	7.55688E-05	0	0	6.08898E-05	0	0	9.42136E-05	8.3443E-05	0	0	0.000223104	0.000101911	0.000112978	0	0	0	0.000302634	0.000122301	8.96476E-05	9.83347E-05	0	0	0	0	0	0.000237664	0.000168217	6.51657E-05	0	0	0.000216949	0	8.11715E-05	0	0.000421809	0	0	0.000179031	0	0.000183931	0	0	0
12051	0	0.000133919	0	0	0.000104099	0.000231668	0	0	0	0	0	0	7.00031E-05	4.19069E-05	0	0	0.000265996	0.000109581	9.99799E-05	0	0	0	0	0	9.56605E-05	0.00018705	0	0	0	0	0	0	0.000118513	8.39505E-05	0	0	0	0	0.000103726	0	0	0	0	0.00015101	0.00027777	0.000165538	0	5.10031E-05	0
12059	0.000417293	0.00026118	0.000431736	0.00110148	0.000561365	0.000472842	0.000441436	0.00062508	0.00068516	0.000589249	0.000376175	0.000391468	0.000223309	0.000314982	0.000827193	0.000646855	0.000404757	0.000396685	0.000321574	0	0	0.000357516	0.000849188	0.000654932	0.000362854	0.000472702	0.000342261	9.32708E-05	0.000443567	0	0.00044833	0.000345661	0.000323505	0.000330283	0	0	7.48389E-05	0	0.000218247	0	0.000692995	0.000205848	0	0.0006079	0	0.00025824	0	0.000143319	0
12099	0	8.19091E-05	0	0	3.23864E-05	0.000131169	0	0	0	0	0	0	5.20046E-05	3.84456E-05	0	0	1.66247E-05	2.40166E-05	3.24067E-05	0	0	0	0	0	2.18653E-05	0.000106886	0	0	0	0	0	0	3.0167E-05	6.45847E-05	0	0	0	0	4.82446E-05	0	0	0	0	4.02694E-05	0.00029411	9.93229E-05	0	0	0
12101	0.000322732	0.000719469	0.000472908	0.000806514	0.000732936	0.00065331	0.00020073	0.000646259	0.000569925	0.000550599	0.000446874	0.000413786	0.000356228	0.000492005	0.00100348	0	0.000500405	0.000410656	0.000487613	0.002110165	0	0.00036027	0.000797675	0.00085322	0.0005533	0.000651646	0.000483154	0.000500112	0.000662769	0	0.000504964	0.000437931	0.000430813	0.00031266	0	0	0.00030384	0	0.000590092	0	0.000823791	0.000308772	0	0.000805892	0.000416655	0.000408328	0	0.000501233	0
12103	0.000127963	8.99493E-05	6.50941E-05	0.00015677	0.000122374	0.000123311	0.000106943	0.000177343	0.000125043	0.000134303	0.000130628	0.000120186	9.52489E-05	7.03394E-05	0.000355286	0.000334314	8.7557E-05	9.37834E-05	0.000126778	0	0	6.13385E-05	0.00019457	0.00012465	9.60432E-05	0.000104124	0.000128712	0.000212547	0.000148731	0	5.95128E-05	0.000121861	0.000101849	9.05348E-05	0	0.000335359	0.000121929	0	7.74326E-05	0	0.000165334	0	0	0.000105707	0.000326788	0.000165538	0	0.000110549	0
12107	0	0.00021922	0	0	7.3255E-05	0.000439764	0	0	0	0	0	0	0.000130131	7.61495E-05	0	0	8.86653E-05	0.000146109	0.00010176	0	0	0	0	0	0.000236855	0.000423089	0	0	0	0	0	0	0.000172383	0.000242072	0	0	0	0	0.000273366	0	0	0	0	0.0001594	0.000441164	0.000165538	0	2.55016E-05	0
12157	0.000510292	0.000416958	0.000291698	0.000764163	0.000376531	0.000264872	0.000366374	0.000554313	0.000501151	0.000535269	0.000564452	0.00071243	0.000347228	0.000532675	0.000334493	0	0.00038381	0.000250211	0.000153397	0	0	0.000328725	0.000547244	0.000592589	0.000325191	0.000307474	0.000462133	0.000500112	0.000685665	0	0.000503564	0.0003657	0.000309571	0.000303945	0	0	0.000434738	0	0.00039253	0	0.000407099	0.000370527	0	0.000545986	0.000980365	0.000413846	0	0.000391577	0
12159	0.000153917	0.000140828	0.000193149	0	0.000128543	0.000122551	0.000100365	0	0	0.000122211	0	0	9.66824E-05	8.73988E-05	0	0	0.000207477	6.91276E-05	0.00018064	0	0	0	0.000264051	0.000165876	9.40753E-05	0.000104837	0	0	0	0	3.88973E-05	0.000265741	8.27437E-05	9.91526E-05	0	0	0.000333832	0	9.04586E-05	0	0.000285896	0	0	0.000125842	0	0	0	0	0
12161	0.000762855	0.00070766	0.000577903	0.001119683	0.000612412	0.00068512	0.000585658	0.001126999	0.000895036	0.000808193	0.000842053	0.000876039	0.000516144	0.000497568	0.00147177	0.001231202	0.00063706	0.00046216	0.00054299	0	0	0.000579336	0.001165488	0.000854673	0.000578555	0.000593393	0.000847621	0.000756419	0.001005086	0	0.000999893	0.001223737	0.000477931	0.000579423	0	0	0.001212558	0	0.000609028	0	0.000811319	0.000463158	0	0.000703876	0.000326788	0.00048282	0	0.000924432	0
12163	0.000740386	0.000722735	0.000692793	0.001249335	0.000634543	0.000677769	0.000772724	0.000624527	0.000657209	0.000746871	0.000776802	0.000744741	0.000425912	0.000451334	0	0	0.000727831	0.00056197	0.000699325	0	0	0.000438383	0.001058896	0.00069614	0.000453267	0.000645411	0.000580065	0	0.000854665	0	0.000837069	0.000988403	0.000614975	0.000648268	0	0	0.001180324	0	0.00049505	0	0.000862806	0.000785997	0	0.000910592	0.000326788	0.000820886	0	0.00056282	0
12167	0	0.000185929	0	0	6.36162E-05	0.000219122	0	0	0	0	0	0	0.000104646	6.6878E-05	0	0	6.6499E-05	8.49256E-05	6.02728E-05	0	0	0	0	0	5.46632E-05	0.000155251	0	0	0	0	0	0	9.91201E-05	6.58435E-05	0	0	0	0	6.63363E-05	0	0	0	0	0.000100674	0.00029411	0.000165538	0	2.55016E-05	0
12203	0	0.000538063	0	0	0.000138799	0.000248651	0	0	0	0	0	0	0.000147891	9.06129E-05	0	0	6.6499E-05	7.30543E-05	0.000130606	0	0	0	0	0	7.65284E-05	0.000228023	0	0	0	0	0	0	7.90088E-05	9.68287E-05	0	0	0	0	0.000132673	0	0	0	0	0.000302021	0.00029411	0.000331076	0	2.55016E-05	0
12207	0.001208985	0.000739569	0.001002558	0.001021609	0.000666081	0.000582339	0.001203702	0.001216223	0.000948853	0.000871674	0.001212526	0.001375459	0.000546009	0.00071897	0.000550558	0.000741671	0.000700123	0.000673835	0.000728616	0	0	0.000448147	0.000763165	0.001392374	0.000535535	0.000507617	0.001295956	0	0.001348435	0	0.001176332	0.001088944	0.000614257	0.000551923	0	0	0.000665421	0	0.000733318	0	0.000820913	0.002180274	0	0.000754548	0.000518286	0.000453943	0	0.000510286	0
12247	0.000253764	0.000159421	0.000120474	0.0004874	0.00026179	0.00015867	0.000236827	0.00029051	0.000277546	0.000213114	0.000307756	0.000289585	0.00010393	0.000232528	0.000668986	0	0.000160484	0.000145013	0.000135503	0	0	0.00018026	0.000159461	0.000315985	0.000167597	0.000190524	0.000289224	0	0.000372438	0	0.000325103	0.000200267	0.00015299	0.000206923	0	0	0.000258713	0	0.000136834	0	0.000196354	0.000463158	0	0.000270644	0	0.000125441	0	0.000169075	0
12249	0.000193567	0.000234421	0.000163008	0.000266361	0.000279603	0.000396548	0.000246779	0.000234075	0.000261977	0.000147474	0.000211717	0.000108326	0.00025851	0.00019742	0.000399584	0.000383478	0.000280958	0.000315595	0.000331545	0	0	0.000116919	0.000183458	0.000211297	0.000213022	0.000288591	0.000106182	0.000500112	0.000273816	0	0.000132329	0.000121046	0.000391022	0.000298135	0	0	0.000289545	0	0.000318535	0	0.000178126	0	0	0.000399842	0.000784292	0.000467002	0	0.00019955	0
12277	0	0.000101884	0	0	0.000104099	0.000174512	0	0	0	0	0	0	7.35073E-05	4.48738E-05	0	0	5.3975E-05	0.000102733	7.12234E-05	0	0	0	0	0	5.28593E-05	0.000154361	0	0	0	0	0	0	0.000107739	0.000106512	0	0	0	0	7.96036E-05	0	0	0	0	0.000113258	0.00027777	0.000156342	0	0	0
12305	0.000423902	0.000357913	0.000342901	0.000549068	0.000509701	0.000384002	0.000498281	0.000532411	0.000645563	0.000647116	0.000638065	0.000617645	0.000279933	0.000651103	0	0	0.000440888	0.000444353	0.000270471	0	0	0.000219066	0.000528309	0.000510023	0.000292339	0.000531221	0.000419768	0.000728663	0.00075426	0	0.000411066	0.000382942	0.000445178	0.000392447	0	0	0.000271326	0	0.000323962	0	0.000281739	0.00029745	0	0.000426688	0.000117644	0.000220718	0	0.00045533	0
12307	0.000346403	0.0002353	0.000305452	0.000580645	0.000435675	0.000355487	0.000198199	0.000599733	0.000616264	0.000363827	0.000556977	0.000464961	0.000251263	0.000289887	0	0	0.000405755	0.000224825	0.000377306	0	0	0.000303688	0.000373426	0.000525381	0.000331696	0.000337758	0.000346142	0.0004501	0.000457454	0	0.000595906	0.000256304	0.00030641	0.000265892	0	0	0.000297393	0	0.000310695	0	0.00038919	0.000267602	0	0.000428198	0.00029411	0.000193128	0	0.00036633	0
12347	0	0.000119723	0	0	9.8316E-05	0.00015791	0	0	0	0	0	0	8.3064E-05	5.56287E-05	0	0	6.6499E-05	0.000109581	8.13728E-05	0	0	0	0	0	6.77823E-05	0.000203083	0	0	0	0	0	0	8.61914E-05	0.000251755	0	0	0	0	7.83975E-05	0	0	0	0	0.000113258	0.000220582	0.000117164	0	0	0
12349	0	9.25875E-05	0	0	0.000104099	0.000260437	0	0	0	0	0	0	7.76485E-05	5.19201E-05	0	0	0	0	0	0	0	0	0	0	5.46632E-05	0.0001247	0	0	0	0	0	0	0	0	0	0	0	0	5.72905E-05	0	0	0	0	0.000226515	0.000441164	0.000248307	0	0	0
12351	0	0.000195728	0	0	0.000115666	0.000269055	0	0	0	0	0	0	0.000157846	9.75356E-05	0	0	6.6499E-05	0.000109581	0.000110663	0	0	0	0	0	0.000113699	0.000266056	0	0	0	0	0	0	0.000129287	0.00027112	0	0	0	0	0.000186043	0	0	0	0	0.000184568	0.000465673	0.000262102	0	0	0
12353	0.000308915	0.000195602	0.000250662	0.000703238	0.000323248	0.000289712	0.000524258	0.000389346	0.000492325	0.00034461	0.000529102	0.000440868	0.000282004	0.000273075	0.00050174	0.000259866	0.000268545	0.000322261	0.00026228	0	0	0.000212306	0.000508247	0.000429452	0.000242868	0.000324932	0.000283403	0.000250056	0.000494895	0	0.000370691	0.000179996	0.000375076	0.000356136	0	0	0.000317294	0	0.000197984	0	0.000291973	0.000226433	0	0.000373331	0.000490183	0.000137949	0	0.000213576	0
12355	0.000968437	0.000381531	0.000602778	0.00103684	0.000977608	0.000871671	0.001122398	0.00099061	0.00119808	0.000755724	0.00115209	0.000788538	0.000741205	0.000634414	0.001529628	0.001414513	0.000762854	0.00064443	0.000735382	0	0.002311782	0.000633665	0.001295891	0.001118305	0.000551825	0.000834955	0.000622429	0.00062514	0.000869116	0	0.000732669	0.000598005	0.000715245	0.000769885	0	0	0.000716155	0	0.000518871	0	0.00070163	0.000497466	0	0.001221841	0.00085782	0.000588948	0	0.000374236	0
12435	0.000115588	0.000114572	0.000119248	0.000260046	0.000141961	0.000145616	0.000218104	0.000103897	0.000139631	9.95397E-05	0.000207156	0.000149415	6.22781E-05	6.73725E-05	0.000436649	0.000322374	0.000184756	0.000143278	0.000126689	0	0	0.000219066	0.000143656	0.000130707	9.00849E-05	8.81806E-05	0	0	0.00014357	0	5.44562E-05	0.000109861	0.000132735	8.25949E-05	0	0	0.000112118	0	7.88196E-05	0	0.000219379	0	0	0.000158225	0.000140192	0.00015487	0	0.000127508	0
12437	0.000124839	0.000126758	0.00020949	0.000408643	0.000316924	0.000130915	0.00032589	8.8884E-05	0.000182047	0.000173601	0.000173453	0.000109727	0.000144466	0.000141297	0	0	0.000178771	0.000359336	9.96238E-05	0	0	6.5845E-05	9.72275E-05	0.000161291	5.83803E-05	0.000238978	9.64798E-05	0.000237553	0.000104065	0	9.47538E-05	0.000101939	0.000305979	0.000164899	0	0	0.000112118	0	5.90996E-05	0	0	0.000102924	0	0.000285074	0.000122546	0.000106128	0	8.8873E-05	0
12459	0.000340635	0.000313943	0.000465146	0.000973686	0.000474076	0.000447241	0.000679444	0.000211068	0.000572499	0.000166259	0.000526188	0.000110567	0.000207461	0.000205084	0.000399584	0.00040525	0.000733927	0.000906969	0.000261479	0	0.001541188	0.00033273	0.00028248	0.000453681	0.000208212	0.000449543	0.000144989	0.000250056	0.00037394	0	0.000223115	0.00023813	0.000606787	0.000342774	0	0	0.000280295	0	0.000195692	0	0.000456987	0.000137232	0	0.000476018	0.000367637	0.000524204	0	0.000220716	0
12489	0.000349406	0.000387812	0.000450801	0.000926135	0.000838577	0.000389324	0.000730048	0.000211153	0.000531431	0.000327552	0.000513645	0.000184061	0.000164615	0.000271097	0.000751254	0.000704447	0.000709766	0.000764057	0.000267355	0	0	0.000280154	0.000343379	0.000587967	0.00019471	0.000575757	0.000330834	0.000500112	0.000385012	0	0.000289863	0.000212267	0.00079885	0.000338319	0	0	0.000352051	0	0.000281085	0	0.000629356	0.000271376	0	0.000612263	0.000490183	0.000369702	0	0.000255016	0
12524	0.000343399	0.000318843	0.000558611	0.000830289	0.000675643	0.00052024	0.000687203	0.000268268	0.000466458	0.000402693	0.000509717	0.000221601	0.000305019	0.000281357	0.001045969	0.000917958	0.000554047	0.000610734	0.000317478	0	0	0.000197034	0.000283078	0.000438025	0.000189408	0.000365014	0.000188648	0.000279312	0.000283856	0	0.000131784	0.000239295	0.000581361	0.000286613	0	0.000894292	0.000429413	0	0.000168555	0	0.000385672	0	0	0.000519811	0.000980365	0.000765522	0	0.000416568	0
12527	0.000107057	9.4095E-05	0.00016328	0.000181289	0.000115126	0.000122551	0.000246273	8.33554E-05	0.000195532	0.000117677	0.000104655	8.47931E-05	0.000121052	7.77565E-05	0.00050174	0.000386287	0.000178771	0.000175148	0.000117697	0	0	0.000106404	5.64591E-05	9.86499E-05	6.05121E-05	0.000149373	4.31195E-05	0.000130779	8.75497E-05	0	3.24403E-05	9.72791E-05	0.000152128	5.67416E-05	0	0	0.00022816	0	4.08873E-05	0	0.000197313	0	0	0.00012903	0.000280058	0.000153215	0	6.37539E-05	0
12555	0.00015668	0.000232788	0.000127873	0.000204322	0.000168101	0.000225205	0.000294684	8.49289E-05	0.000322904	0.000159998	0.000155589	7.29332E-05	0.000108947	0.000161941	0	0	0.000352001	0.000452297	0.000150281	0	0	0.000205547	4.2793E-05	0.000139262	0.000118291	0.000252072	0.000112326	0.000127528	9.3743E-05	0	0.0001037	0.00015821	0.000241767	0.000229193	0	0.001023644	0.000378399	0	0.000115003	0	0.000162776	0	0	0.000134399	0.00029411	0.000441435	0	0.000113737	0
12559	0.000442525	0.000416581	0.000625929	0.000877098	0.000831175	0.000755837	0.000712505	0.000246579	0.000572254	0.000454298	0.000455996	0.000268107	0.00039764	0.000307194	0.00132622	0.001106888	0.000884547	0.000992443	0.000413096	0	0.001541188	0.000357766	0.00035249	0.00063102	0.000209579	0.000583863	0.000276611	0.00049086	0.000292489	0	0.000250032	0.000238713	0.000943365	0.000526748	0	0	0.000625059	0.002031873	0.000238268	0	0.000535976	0.000430566	0	0.000773005	0.001274475	0.000898873	0	0.000341721	0
12619	0.000247516	0.000147487	7.1086E-05	0.000393412	0.000268807	0.000424556	0.000361988	8.23347E-05	0.000329402	0.000205557	0.000340065	0.00011589	0.000113885	0.000162065	0.000405008	0.00039331	0.000610682	0.000952902	0.000271539	0	0	0.000190275	6.20958E-05	0.000168504	0.000147372	0.000488289	0.000103595	0	0.000128369	0	0.00011039	4.85813E-05	0.000448051	0.000247978	0	0.000649958	0.000125012	0	0.000148593	0	0.000110969	0	0	0.000227522	0.001225457	0.000524204	0	0.000265854	0
12621	0	7.31152E-05	0	0	0.000208199	0.000140801	0	0	0	0	0	0	7.60558E-05	4.85824E-05	0	0	0.000102852	0.000138073	5.34176E-05	0	0	0	0	0	4.59171E-05	9.20107E-05	0	0	0	0	0	0	0.000157874	4.84143E-05	0	0	0	0	4.42041E-05	0	0	0	0	0.000226515	0.000441164	0.000248307	0	0	0
12623	0.000118471	0.000218969	0.000181891	0.00026116	0.000407144	0.000337364	0.000226875	7.08095E-05	0.000194306	0.000156111	0.000190051	6.87309E-05	0.000153864	0.000147478	0.000465578	0.000349765	0.000339477	0.000434582	0.000202275	0	0	9.63891E-05	0.000119291	0.000244845	0.000119712	0.000305871	8.031E-05	0.000367832	0.000116358	0	5.05665E-05	0.000156579	0.000383552	9.01475E-05	0	0.000782505	0.000137345	0	0.000110661	0	0.000223217	0	0	0.000300175	0.000813703	0.000485027	0	0.000147909	0
12627	0	3.14069E-05	0	0	0	8.75726E-05	0	0	0	0	0	0	3.67935E-05	3.70858E-05	0	0	8.41212E-05	0.000103463	0	0	0	0	0	0	4.09974E-05	9.35249E-05	0	0	0	0	0	0	7.18261E-05	0	0	0	0	0	2.41223E-05	0	0	0	0	0	0	0	0	0	0
12679	0.000528075	0.000447862	0.000513308	0.001436939	0.00100691	0.000986618	0.000814726	0.000272691	0.000754669	0.000345474	0.000706483	0.000319188	0.000375899	0.000409427	0.000823577	0.000377157	0.000905827	0.001208866	0.000506132	0	0	0.000559808	0.000448429	0.000718748	0.000240955	0.000827116	0.000383548	0.000250056	0.000405563	0	0.00039014	0.000288575	0.00116933	0.000557346	0	0.000223573	0.000810054	0	0.000265285	0	0.000554844	0.001344874	0	0.000796663	0.001274475	0.000736645	0	0.000405092	0
12681	0.0001407	0.000169095	5.30648E-05	0.000148598	0.00014597	0.00027387	0.000192127	5.66051E-05	0.000186706	0.000130848	0.000146213	7.74157E-05	9.34968E-05	0.000120652	0.000401392	0.000372942	0.000412515	0.000552838	0.000214561	0	0	0.000165239	9.04865E-05	0.000183918	0.000147536	0.000399663	0.000112973	0.000143782	9.5995E-05	0	0.000113424	0.000288342	0.000356689	0.000264342	0	0.00049186	0.00037952	0	0.000196416	0	9.78572E-05	0	0	0.000138258	0.000122546	0.000331076	0	0.000152372	0
12683	8.41075E-05	9.37181E-05	0.00010218	0	0.000136794	0.000165133	0.000187572	0	0	8.70162E-05	0	0	9.15058E-05	9.16019E-05	0.000362518	0.000404548	0.00018387	0.000261078	9.4282E-05	0	0	0	0.000109122	0.000127166	5.01808E-05	0.000137615	0	0	0	0	1.94486E-05	5.58044E-05	0.000185886	0.000110482	0	0	0.000177988	0	5.62653E-05	0	0.000165973	0	0	0.000154534	0.000490183	0.000551794	0	0	0
12687	0.000332104	0.000270602	0.000254884	0.000858523	0.000849681	0.000814768	0.000463533	0.000152336	0.000501519	0.000301426	0.000451435	0.000205539	0.000324133	0.000261949	0.000807304	0.000781704	0.000886986	0.001161472	0.000392975	0	0	0.000252364	0.000266214	0.000386399	0.000207009	0.000593126	0.000202769	0.000166787	0.000231683	0	0.00017566	0.000199684	0.001235122	0.000421883	0	0	0.000528357	0	0.000182365	0	0.000410297	0.000223002	0	0.000740622	0.001633942	0.000761108	0	0.000110549	0
12689	0.000356255	0.000213692	0.000193693	0.001019751	0.000749746	0.000566497	0.000487655	0.000137962	0.000575564	0.000242479	0.0004209	0.000174629	0.000203877	0.000236607	0.000334493	0.000259866	0.000470037	0.000927698	0.00025685	0	0	0.000418104	0.000390774	0.000424886	0.000156555	0.000606843	0.000214735	9.00201E-05	0.000238721	0	0.000148899	0.000212849	0.000689675	0.000362139	0	0	0.000412875	0	0.000127305	0	0.000519027	0.000205848	0	0.00050622	0.001307154	0.000609181	0	0.000142426	0
13055	0.000177947	0.000126256	0.000194465	0.000413473	0.000238117	0.000221149	0.000238683	9.24564E-05	0.000187074	0.000138405	0.000184096	7.58282E-05	0.000110141	9.30853E-05	0.000525245	0.000351872	0.000364193	0.000255233	0.000149658	0	0	0	0.0001189	0.000151917	7.58725E-05	0.000167276	0.000125909	0	0.000116358	0	4.94773E-05	0.000128968	0.00029894	0.000116194	0	0	0.000221994	0	8.42471E-05	0	0.000198593	0	0	0.000193461	0.000980365	0.000450632	0	0	0
13057	0.000161606	0.000147361	5.22477E-05	0.000301653	0.000550338	0.00046359	0.000260948	5.93694E-05	0.0001921	9.00391E-05	0.000208549	6.91045E-05	0.000215106	0.000131407	0.000334493	0.000519732	0.000283507	0.000584982	0.000192036	0	0	0.000262879	0.000162544	0.000212098	8.18307E-05	0.000302664	0.000101331	0	0.000107349	0	0.000123071	5.8251E-05	0.000631926	0.000309755	0	0	0	0	0.000104088	0	0.000321713	0.000154386	0	0.000338766	0.000514692	0.000252906	0	0.000144976	0
13059	0.000278636	0.000173617	0.000140084	0.000269333	0.000518877	0.000641143	0.000388977	4.27834E-05	0.00015569	0.000237513	0.000101361	3.42721E-05	0.00025859	0.000190745	0.000692491	0.000563277	0.000563025	0.000923498	0.000234236	0	0	0.000175253	0.000187139	0.000235004	0.000117799	0.000348803	5.00186E-05	0	5.11411E-05	0	9.04751E-05	0.000105784	0.000789369	0.000277898	0	0	5.60591E-05	0	0.000142864	0	0.000244643	0	0	0.000316283	9.80365E-05	0.00057405	0	0	0
13086	0	0.000135175	0	0	5.78329E-05	0.000114313	0	0	0	0	0	0	5.14471E-05	3.56024E-05	0	0	0.000138872	0.000178709	7.41614E-05	0	0	0	0	0	3.64603E-05	4.45357E-05	0	0	0	0	0	0	0.000208439	2.58533E-05	0	0	0	0	1.95994E-05	0	0	0	0	7.55052E-05	0.000171564	0.000165538	0	0	0
13088	5.61117E-05	5.06279E-05	6.07363E-05	0.000143768	9.99353E-05	0.000100119	6.61227E-05	3.9849E-05	7.28189E-05	8.50729E-05	5.81557E-05	0	5.90129E-05	4.85824E-05	0	0	9.52044E-05	0.000150401	6.24986E-05	0	0	0	5.44575E-05	8.98901E-05	2.92448E-05	6.03904E-05	4.31195E-05	0.000129529	5.30178E-05	0	0	6.06975E-05	0.000109607	5.62575E-05	0	0	0.000164253	0	2.74391E-05	0	9.94562E-05	0	0	9.3123E-05	0.000163394	0.000157629	0	0	0
13125	0.000481936	0.000347611	0.000725658	0.001012693	0.000629531	0.000572327	0.000613321	0.000276391	0.000492815	0.000596806	0.000426855	0.000298083	0.000286862	0.000394964	0.001252993	0.00057943	0.000815167	0.00084122	0.000476752	0	0	0.00074107	0.000244541	0.000761578	0.000255277	0.00061192	0.000291703	0.000738165	0.000391112	0	0.00043036	0.000307099	0.000851571	0.000399902	0	0.001341437	0.000614688	0	0.000266974	0	0.000512951	0.000223002	0	0.000536422	0.000898668	0.000671349	0	0.000298368	0
13127	0.000371755	0.000415073	0.000239586	0.001636803	0.000623979	0.000437483	0.000649588	0.000166753	0.000427842	0.000185908	0.000386184	0.000168092	0.000256599	0.000330805	0	0	0.00056901	0.000871081	0.000244296	0	0	0.00017325	0.000204072	0.000325882	0.000139555	0.00042104	0.000241146	0.000250056	0.000296337	0	0.000362367	0.000146909	0.000814508	0.000315274	0	0	0.000261516	0	0.000168555	0	0.000190917	0.000102924	0	0.000611592	0.000686256	0.000499006	0	8.07125E-05	0
13156	0.000136615	0.000212436	0.000175672	0.000250758	0.000200796	0.000138393	0.000242394	0.000113125	0.000156058	0.000129121	0.000126701	8.46063E-05	0.000105761	7.87455E-05	0.000414952	0.000428427	0.000199608	0.000205557	9.85554E-05	0	0	0	0.000136178	0.000148115	7.89883E-05	0.000164782	0.000109847	0.000284063	0.000148919	0	7.22711E-05	0.000177083	0.000142216	0.00011755	0	0	0.000264319	0	0.000117777	0	0.000396545	0	0	0.00014195	0	0.000308821	0	0	0
13158	0.000508009	0.000600625	0.000478446	0.000919448	0.00063223	0.000520113	0.000751471	0.000411844	0.000439978	0.000384556	0.000401768	0.000272496	0.000404569	0.000337728	0.000787415	0.000674949	0.000748446	0.000836928	0.000404549	0	0	0.000343496	0.000235614	0.000318744	0.000272605	0.000599984	0.000292997	0	0.000316324	0	0.000480693	0.000388767	0.000933165	0.000444734	0	0	0.000447071	0	0.000233805	0	0.000505595	0.00079526	0	0.000633404	0.000964026	0.000713102	0	0.000300408	0
13189	0.000350728	0.000903513	0.000301276	0.000755247	0.000766942	0.000890934	0.000443292	0.000150125	0.000288334	0.000285664	0.000308643	0.000172668	0.000499658	0.000455784	0	0.000259866	0.000871469	0.001284203	0.000461439	0	0	0.0002078	0.00017437	0.000335313	0.000260907	0.000695291	0.000173448	0.000333324	0.000297369	0	0.000266057	0.000233703	0.001272328	0.000451318	0	0	0.000255629	0	0.000279879	0	0.000385992	0.000288187	0	0.000958077	0.001225457	0.000853074	0	0.000286128	0
13347	0	8.06529E-05	0	0	2.31332E-05	0.000132309	0	0	0	0	0	0	6.18003E-05	4.33904E-05	0	0	0.000132998	7.30543E-05	5.56433E-05	0	0	0	0	0	4.1544E-05	0.000115793	0	0	0	0	0	0	8.61914E-05	3.87315E-05	0	0	0	0	5.51195E-05	0	0	0	0	5.03368E-05	9.80365E-05	5.51794E-05	0	0	0
13353	0	0.00016407	0	0	0.000104099	0.000382988	0	0	0	0	0	0	0.000138334	8.40611E-05	0	0	0.000132998	0.000113052	0.00015135	0	0	0	0	0	0.000109326	0.000185268	0	0	0	0	0	0	0.0001652	9.68287E-05	0	0	0	0	0.000144734	0	0	0	0	0.000113258	0.000441164	0.000248307	0	0	0
13359	0	0.000171482	0	0	0.000138799	0.000321269	0	0	0	0	0	0	0.000100505	5.89664E-05	0	0	7.75821E-05	0.000109581	0.000106835	0	0	0	0	0	8.19947E-05	0.000166296	0	0	0	0	0	0	0.000118513	0.000154926	0	0	0	0	0.000117596	0	0	0	0	0.00015101	0.00029411	0.000165538	0	0	0
13405	0.000425343	0.000225501	0.000254747	0.000842549	0.000420638	0.000404152	0.000279672	0.000527435	0.000526528	0.00056852	0.000478929	0.000365507	0.000232866	0.000263062	0.000334493	0.000259866	0.000439669	0.000382074	0.000404549	0	0	0.000470179	0.00042372	0.000612848	0.000264515	0.000510824	0.000376756	0.000500112	0.000480726	0	0.000335217	0.000170908	0.000420614	0.000404744	0	0	0.000456601	0	0.000324083	0	0.000393987	0.00025731	0	0.000546322	0	0.000275897	0	0.00040267	0
13409	0.000369472	0.000476882	0.000495605	0.000663488	0.000791309	0.001134262	0.000411242	0.000499877	0.000775387	0.000481504	0.000711552	0.000489988	0.000570458	0.000340447	0.000433937	0.00037224	0.000616446	0.000647809	0.000641011	0	0	0.000331729	0.000637776	0.00057561	0.000495303	0.001001785	0.000364252	0	0.000519856	0	0.000426159	0.000183258	0.000680768	0.000610602	0	0	0.000177427	0	0.000531052	0	0.000359129	0.000308772	0	0.000868813	0.000898668	0.000810218	0	0.000325145	0
13437	0	0.000307034	0	0	0.000138799	0.000358401	0	0	0	0	0	0	0.000158562	0.000102357	0	0	0.000199497	0.000191768	0.000179216	0	0	0	0	0	0.000156719	0.000351119	0	0	0	0	0	0	0.000215478	0.000245267	0	0	0	0	0.000250993	0	0	0	0	0.000377526	0.000686256	0.000662153	0	2.55016E-05	0
13439	0	9.309E-05	0	0	6.93995E-05	0.000149418	0	0	0	0	0	0	8.25066E-05	5.76066E-05	0	0	3.32495E-05	5.47907E-05	4.19328E-05	0	0	0	0	0	4.55344E-05	9.89582E-05	0	0	0	0	0	0	6.46435E-05	7.26215E-05	0	0	0	0	5.12599E-05	0	0	0	0	0.00015101	0.00029411	0.000165538	0	0	0
13503	9.97274E-05	0.00010603	0.000147211	0	4.91194E-05	8.6939E-05	0.000179138	0.000207453	0.00028012	0.000157622	0.000132022	0.000200123	0.000168358	0.00012535	0	0.000519732	7.29272E-05	6.18222E-05	8.68036E-05	0	0	0.000129437	0.00012525	0.000208892	0	5.85199E-05	6.1553E-05	0	0.000121237	0	0.000327982	0.000168695	6.59364E-05	7.04913E-05	0	0	8.40886E-05	0	0	0	0.000222897	0.00025731	0	0.000102351	0	0	0	0	0
13505	0	0.000180778	0	0	6.93995E-05	9.9739E-05	0	0	0	0	0	0	7.4463E-05	4.8706E-05	0	0	3.32495E-05	3.65271E-05	4.45146E-05	0	0	0	0	0	5.46632E-05	5.85199E-05	0	0	0	0	0	0	4.30957E-05	9.68287E-05	0	0	0	0	0.00010252	0	0	0	0	7.55052E-05	0.00029411	0.000165538	0	2.55016E-05	0
13507	0.000260853	0.000166205	0.000180393	0	0.000304433	0.000199985	0.000227044	0	0	0.000236434	0	0	0.000220044	0.000135487	0.000509876	0.000376454	0.00034646	0.000220898	0.000271094	0	0	0.000219066	0.000295985	0.000298932	0.000182684	0.000246817	0	0	0	0	9.57651E-05	0.000164617	0.000226252	0.000175744	0	0	0.000548818	0	0.000140995	0	0.000212663	0	0	0.00016695	0.000980365	0.000275897	0	0	0
13509	0.00019561	0.000138316	0.000256155	0.000394527	0.000260634	0.00015246	0.000216585	0.000263718	0.000283185	0.00024032	0.000274687	0.000177057	0.000227212	0.000186912	0	0.000415785	0.000148847	0.000166746	0.000187852	0	0	0.000161984	0.000203773	0.000109143	0.000124249	0.000176183	0.000192205	0.000250056	0.000295023	0	0.000280216	0.000171374	0.000138193	0.000181457	0	0	0	0	0.000130924	0	8.66644E-05	0.000308772	0	0.000303027	0.000122546	0.000114773	0	4.24601E-05	0
13581	0	0.000147989	0	0	0.000208199	0.000352318	0	0	0	0	0	0	0.000144944	8.3443E-05	0	0	0.000132998	0.000219163	0.000120813	0	0	0	0	0	0.000127529	0.000276121	0	0	0	0	0	0	0.000258574	0.000290486	0	0	0	0	0.000106138	0	0	0	0	0.000427863	0.000882329	0.000496615	0	0	0
13585	0.000123638	0.000220351	0	0.000236642	0.000129006	0.000475376	0.000262466	0.000213279	0.000185725	0.000142508	0.000188151	0.000127657	0.000191613	0.000168864	0.000334493	0.0004502	0.000143194	0.000240257	0.000285695	0	0	0	0.00048616	0.000165448	0.000130372	0.00032511	0.000137982	0.000100022	0.000137846	0	8.5574E-05	0	0.000205566	0.00021525	0	0	0.000126974	0	0.000143588	0	0	0	0	0.000173326	0	0	0	9.75435E-05	0
13587	0.000596442	0.00031633	0.000271044	0.000807257	0.000728464	0.000641523	0.000807304	0.000485077	0.000905211	0.000595295	0.000570914	0.000447685	0.000383783	0.000465674	0.000726845	0.000820333	0.000408415	0.000502796	0.000349529	0	0	0.000375542	0.000740917	0.000647552	0.000374716	0.000657614	0.000499216	0.000250056	0.000743094	0	0.000411844	0.000248266	0.000543149	0.000473589	0	0	0.000546016	0	0.000369795	0	0.00059258	0.000144094	0	0.000885759	0.000441164	0.000524204	0	0.00048045	0
13589	0.000356015	0.000257034	0.000279441	0.00045508	0.000506848	0.000622006	0.000213718	0.000378927	0.000628523	0.000287391	0.00043471	0.000349818	0.000288375	0.000478901	0.000334493	0.000259866	0.000721403	0.00052526	0.000399474	0	0	0.000179259	0.000423328	0.000560942	0.0003083	0.000758531	0.000241469	0.001000223	0.00058526	0	0.000295931	0.000217859	0.000613108	0.000346743	0	0	0.000326544	0	0.000409476	0	0.000292932	0.000247018	0	0.000605887	0.000441164	0.00042764	0	0.000377933	0
13591	0.000864625	0.000447862	0.00055802	0.000902359	0.000852534	0.000699567	0.00078217	0.00060556	0.000656596	0.000576078	0.000687985	0.000507638	0.000633294	0.000561602	0.001596527	0.001394847	0.00076496	0.00067073	0.00047141	0	0.003082377	0.000198286	0.000957735	0.000795946	0.00028485	0.000389954	0.000506977	0.000600134	0.000556452	0	0.000256177	0.00063412	0.000633507	0.000383829	0	0	0.000836121	0.002031873	0.000259857	0	0.000777741	0.00073179	0	0.000674345	0.000326788	0.000800101	0	0.000280135	0
13593	0	0.000117713	0	0	0.000208199	0.00019124	0	0	0	0	0	0	8.12323E-05	5.26618E-05	0	0	0.000132998	0.000205465	0.000123306	0	0	0	0	0	7.65284E-05	0.000189989	0	0	0	0	0	0	0.000172383	0.000290486	0	0	0	0	8.84685E-05	0	0	0	0	0.000226515	0.000882329	0.000165538	0	0.000127508	0
13595	0	0.000205401	0	0	6.93995E-05	0.00030416	0	0	0	0	0	0	0.000159996	9.07366E-05	0	0	9.14361E-05	0.000105016	0.000115026	0	0	0	0	0	0.000127529	0.000231585	0	0	0	0	0	0	0.000129287	6.77801E-05	0	0	0	0	0.000129657	0	0	0	0	0.00015101	0.000588219	0.000331076	0	0	0
13599	0	0.000129648	0	0	0	0.000291486	0	0	0	0	0	0	2.38919E-05	1.85429E-05	0	0	0	0	0	0	0	0	0	0	8.19947E-05	0.000213771	0	0	0	0	0	0	0	5.80972E-05	0	0	0	0	9.64892E-05	0	0	0	0	0	0	0	0	0	0
13629	0.000485781	0.000281908	0.000681854	0.001271624	0.000655825	0.000481206	0.000462184	0.000779798	0.001125138	0.000860878	0.000886272	0.000564042	0.00023645	0.000599677	0.001445553	0.001035951	0.000592173	0.000462799	0.000339825	0	0	0.000323217	0.000659219	0.001078196	0.000361214	0.000471455	0.000754698	0.000250056	0.001053787	0	0.000481548	0.00016986	0.000575902	0.000537302	0	0	0.000476222	0	0.000326435	0	0.000473616	0.000205848	0	0.000648841	0	0.000241318	0	0.000551471	0
14059	9.50414E-05	0.000390953	8.43408E-05	0.000178317	0.000155069	0.000282488	7.20265E-05	0.000199202	0.000129088	7.72998E-05	9.18581E-05	0.000156699	0.000182056	0.000129677	0.00040772	0.000305518	0.000146409	0.000114513	0.000215451	0	0	8.76265E-05	0.000293684	9.79043E-05	0.000133433	0.00025225	9.4216E-05	0.000156285	0.000121331	0	7.31269E-05	0.000144579	0.000129	0.000170903	0	0	0.000205457	0	0.000154081	0	0.000149344	0	0	0.000188427	0.0002696	0.00021005	0	5.10031E-05	0
14089	0.00010153	0.000102135	0.000153974	9.91889E-05	7.87299E-05	7.14775E-05	0.000159909	0.000139705	0.000120752	9.0255E-05	7.34864E-05	0.000128497	0.000101063	9.41979E-05	0.000546942	0.000467758	5.20909E-05	4.7394E-05	7.67433E-05	0	0	0	0.000153618	0.000192398	7.40139E-05	6.51111E-05	0.000134317	0.000190543	0.000163839	0	9.91881E-05	0.000133977	6.3638E-05	7.84312E-05	0	0	0.000334112	0	4.5953E-05	0	0.000212663	0	0	0.000104868	0	0	0	0.000102006	0
14109	0.000440242	0.000739192	0.001124121	0.000566157	0.000338978	0.000369174	0.000667468	0.000850693	0.000446844	0.000623364	0.000530116	0.00076706	0.000515666	0.000482486	0.000334493	0	0.000547176	0.000307924	0.000574773	0.002110165	0	0.000380049	0.000428482	0.001012405	0.000578774	0.00034337	0.000773779	0.00022505	0.000788886	0	0.000854418	0.000613033	0.000341461	0.00034287	0	0	0.000696254	0.00304781	0.000408391	0	0.000522545	0.001482106	0	0.00040152	0	0.000169033	0	0.000657813	0
14129	0.000174703	0.000424998	0.000258742	0	0.000168795	0.000260563	0.000164463	0	0	0.000182669	0	0	0.000260421	0.000168122	0.000706052	0.000563277	0.000293815	0.000203639	0.00029353	0	0	0.000219066	0.000179454	0.000320645	0.00015497	0.000184912	0	0	0	0	9.72432E-05	0.000303837	0.00018761	0.000150084	0	0	0.00036046	0	0.000120551	0	0.000282699	0	0	0.000138426	7.35274E-05	0.000165538	0	5.10031E-05	0
14165	0.000400952	0.00020628	0.000376039	0.001281655	0.000397274	0.000343193	0.000565079	0.000388921	0.000572622	0.000258026	0.000535311	0.000449926	0.000303108	0.000283335	0.000711476	0.000621571	0.000358762	0.000351848	0.000149658	0	0	0.00013144	0.000536546	0.000431745	0.000195257	0.000333839	0.000418582	0.000500112	0.000467964	0	0.000393174	0.000296381	0.000318477	0.00030075	0	0	0.000431655	0	0.000226147	0	0.000167892	0.000463158	0	0.000238093	0	0.000187058	0	9.56309E-05	0
14193	8.18245E-05	8.16579E-05	8.1708E-05	0	4.19481E-05	5.91844E-05	3.54229E-05	0	0	7.01744E-05	0	0	4.77837E-05	6.79906E-05	0	0	8.67812E-05	6.6936E-05	5.84922E-05	0	0	0	7.41285E-05	0.000103123	3.64603E-05	3.91914E-05	0	0	0	0	0	9.70461E-05	6.82348E-05	5.80972E-05	0	0	0.000119126	0	7.90608E-05	0	8.95425E-05	0	0	6.10753E-05	0	0	0	0	0
14197	0.000225648	0.000273617	0.000485028	0.001968919	0.000346149	0.000395408	0.000305143	0.000529774	0.000411905	0.000510006	0.00058371	0.000362145	0.00013467	0.000307936	0.000404104	0.000939028	0.000320525	0.000265644	0.000251597	0	0	8.76265E-05	0.000564913	0.000678323	0.000228383	0.000293223	9.09821E-05	0	0.000513287	0	9.24199E-05	0.000304303	0.000294631	0.000255434	0	0	0.000390452	0	0.0002051	0	0.000160217	0	0	0.000357391	0	0.00018154	0	0.000382524	0
14469	0.000694728	0.000890573	0.000804279	0.001258993	0.001001281	0.000719845	0.001307609	0.000537472	0.000842199	0.00045581	0.000946075	0.000509225	0.000849674	0.000615253	0	0	0.000986623	0.001303836	0.00063193	0	0	0.000523005	0.00064737	0.000651205	0.000482676	0.001014879	0.00056853	0.000500112	0.000548382	0	0.000876511	0.000513191	0.001160567	0.00063965	0	0	0.000399421	0	0.000463691	0	0.000645346	0.000977778	0	0.000808744	0.000767953	0.000680546	0	0.000104556	0
14471	0.000695929	0.001228511	0.000959162	0.001888304	0.001223359	0.001079893	0.001143315	0.000488394	0.000934387	0.000632001	0.00085561	0.000434891	0.000780149	0.000691155	0	0	0.001333859	0.001520351	0.000780075	0	0.001541188	0.000712779	0.001247807	0.001139757	0.000332024	0.001422202	0.000648086	0.000250056	0.000621106	0	0.000930579	0.000661731	0.001294307	0.001014377	0	0	0.001007942	0	0.000548782	0	0.001412853	0.001024437	0	0.000910592	0.000980365	0.000457805	0	0.000761094	0
14473	0.000134452	0.000140075	0.000192831	0.000511547	0.000384473	0.000241173	0.000197019	9.01174E-05	0.000252292	3.90817E-05	0.000245546	0.000104964	0.000156173	4.69753E-05	0	0	0.000474359	0.000515307	8.93854E-05	0	0	0.000151969	0.000209985	0.000349235	4.61904E-05	0.000126748	8.97963E-05	0	6.2683E-05	0	7.29713E-05	5.40569E-05	0.000475633	9.28587E-05	0	0	0	0.002031873	2.18307E-05	0	0.000103933	0	0	0.000176514	0.000147055	0.000100427	0	0.000112589	0
14476	0	0.000196858	0	0	6.93995E-05	0.000251439	0	0	0	0	0	0	0.000105921	6.34167E-05	0	0	0.00016126	0.000216971	0.000118676	0	0	0	0	0	6.34093E-05	0.000104926	0	0	0	0	0	0	0.000250673	3.48583E-05	0	0	0	0	7.23669E-05	0	0	0	0	7.55052E-05	0.00029411	0.000165538	0	0.000102006	0
14478	0.00035974	0.000378139	0.000346578	0.000666089	0.001018476	0.00097876	0.000551753	0.000114656	0.000567963	0.000271413	0.000383397	0.000215625	0.000375182	0.000364677	0	0.000259866	0.000766733	0.001014176	0.000437668	0	0	0.000465171	0.000760289	0.000741393	0.000309011	0.000798079	0.000191019	0.000166787	0.000178384	0	0.000211679	0.000236499	0.001024815	0.000749841	0	0	0.000359899	0.004063747	0.000281929	0	0.000586504	0.000377388	0	0.000700856	0.00029411	0.000671349	0	0.000110932	0
14480	0.000569167	0.000374872	0.000815855	0.001778714	0.001161439	0.000756597	0.001363611	0.000322917	0.000858013	0.000562906	0.00087829	0.000345803	0.000439292	0.000418328	0.00050174	0	0.001065646	0.001272332	0.000507289	0.004220329	0.002054918	0.000411844	0.000623029	0.0010122	0.000217614	0.000718538	0.000349914	0.00040434	0.00044244	0	0.000623523	0.000258285	0.0012673	0.000523069	0	0	0.000425488	0.002031873	0.000246711	0	0.000712503	0.000669006	0	0.000854215	0	0.000110359	0	0.000446277	0
14482	0	0.000179145	0	0	3.46998E-05	0.000109624	0	0	0	0	0	0	8.95945E-05	5.51342E-05	0	0	0.000160817	0.000219893	5.72458E-05	0	0	0	0	0	3.64603E-05	0.000151421	0	0	0	0	0	0	0.00025211	3.87315E-05	0	0	0	0	5.54813E-05	0	0	0	0	5.03368E-05	9.80365E-05	0.000165538	0	0	0
14513	0.000179269	0.000175753	0.000294875	0.000296452	0.000347692	0.000446101	0.00019938	0.000122226	0.000183886	3.77862E-05	0.000215771	0.00011505	0.000198701	0.000175416	0	0	0.000278077	0.000403716	0.000128113	0	0	6.88494E-05	0.000151294	0.000311326	0.000118619	0.000284494	0.000121058	0	0.000160179	0	0.0002053	5.8251E-05	0.00035439	0.000127814	0	0	0.000262917	0	0.000130984	0	0.000204669	0.000205848	0	0.000289772	0.000245091	0.000291163	0	4.00375E-05	0
14532	0.000509451	0.000869719	0.000479717	0.000602563	0.000620509	0.00064203	0.000625804	0.00074216	0.000505197	0.000469844	0.000502875	0.000575435	0.00058758	0.000493365	0.000725037	0	0.000944618	0.000945688	0.000432148	0	0	0.000208801	0.000365696	0.000545137	0.000595336	0.000597847	0.000728935	0.000142782	0.000667273	0	0.000914786	0.000596723	0.001113305	0.000513676	0	0	0.000385687	0	0.000515976	0	0.000444834	0.000777763	0	0.000620652	0.000514692	0.0005895	0	0.000405985	0
14542	0.000162568	0.000169848	0.000190334	0.000780138	0.000371673	0.000241173	0.000552428	0.000112657	0.000313342	0.00011487	0.000282289	0.000116637	0.000233264	0.000160334	0	0	0.000428364	0.000566627	0.000147522	0	0	0	0.000163165	0.000234519	9.27634E-05	0.000361451	0.000104134	0.000100022	0.000138315	0	0.000175038	0.000124191	0.000445753	0.000163447	0	0	0	0	0.000102279	0	0.000211384	0.000154386	0	0.000175675	0.000392146	0.000183012	0	5.66135E-05	0
14547	0.000220722	0.000108919	0.000148527	0.000381896	0.000316076	0.000130408	0.000319312	0.000140854	0.000257318	0.000162805	0.000217545	4.46378E-05	0.000217018	0.000192846	0.001142701	0	0.000370399	0.000486359	0.000110574	0	0	5.83342E-05	0.000247831	0.000261693	8.56025E-05	0.000322616	0.000127095	0	0.000122551	0	0.000202421	9.29686E-05	0.000463422	0.000185717	0	0	8.40886E-05	0	0.000103846	0	0.000121842	0.000205848	0	0.000206716	0	6.89743E-05	0	5.10031E-05	0
14558	0.000158482	0.000222361	0.000502913	0.000789425	0.000416706	0.000375891	0.000659371	0.000165648	0.000446108	0.000198863	0.000406456	0.000131952	0.000227291	0.000251442	0.001134565	0.000853343	0.000338258	0.000654475	0.000258986	0	0	0.000211806	0.000229104	0.000233569	8.66958E-05	0.000195868	0.000177976	0	0.000195087	0	0.000316157	0.000171724	0.000595008	0.000171193	0	0	0	0	7.72517E-05	0	0.000579788	0.000154386	0	0.000391788	0	0.000220718	0	6.37539E-05	0
14612	0.00022673	0.000367963	0.0002695	0.000143025	0.000298726	0.000508454	0.000213043	0.000182404	0.000215269	0.000259105	0.00023541	0.000210395	0.000284632	0.000250205	0	0.000519732	0.000410077	0.000572289	0.000353713	0	0.004623565	0.000102147	0.000189301	0.000286742	0.000162131	0.000454798	0.000142186	0	0.000185703	0	0.000327826	8.73765E-05	0.000556078	0.000327571	0	0	0.000190601	0.00304781	0.000171208	0	0.000353373	0.000411696	0	0.00021779	0.000176466	0.000262102	0	0.000252976	0
14641	0.000252443	0.000145979	6.30968E-05	0.000377809	0.000243284	0.000314552	0.000202585	0.000106618	0.000283307	0.000105801	0.000214631	0.000103377	0.000176402	0.00014142	0.000334493	0.000259866	0.000364304	0.000661324	0.000150014	0	0	7.31055E-05	0.000195628	0.000319303	9.92136E-05	0.000318697	9.61564E-05	0.000166787	0.000197996	0	0.000180795	6.50081E-05	0.000570731	0.000205664	0	0	0.000149397	0	0.000137618	0	0.00027982	0.000463158	0	0.000236583	0.000661747	0.000285094	0	0.000180296	0
14656	0.000292574	0.000189321	0.000238814	0.00038784	0.00037121	0.000336096	0.000142872	0.000167476	0.000211714	0.000169714	0.000181435	0.000125135	0.000227212	0.000253543	0.000831713	0.000819631	0.000324626	0.000397689	0.000194351	0	0	6.5845E-05	0.000127068	0.000217969	0.00012813	0.000302575	7.28719E-05	0	0.000189363	0	0.000437361	0.000141433	0.000409553	0.000184943	0	0	0.000102868	0	0.000145096	0	0.000211065	0.000308772	0	0.000374673	0.0002696	0.000229914	0	0.000171626	0
14712	0.000505846	0.00029133	0.000449712	0.00063414	0.000727153	0.000887639	0.000731229	0.000171857	0.000479453	0.000487334	0.00037098	0.000251017	0.000213195	0.000258241	0.001036929	0.000299899	0.000821817	0.000977832	0.000277949	0	0	0.000302937	0.00043405	0.000546535	0.000215537	0.000803601	0.000274563	0.000500112	0.000235624	0	0.000208489	0.00032807	0.000974968	0.000333575	0	0	0.000166495	0	0.000274994	0	0.000548128	0.00047002	0	0.000416117	0.000245091	0.00019368	0	0.00035868	0
14727	0	3.19094E-05	0	0	2.89165E-05	0.00010747	0	0	0	0	0	0	3.60767E-05	2.5342E-05	0	0	0.000132887	0.000152136	2.67088E-05	0	0	0	0	0	5.46632E-05	0.000142514	0	0	0	0	0	0	0.000178272	7.74629E-05	0	0	0	0	7.83975E-05	0	0	0	0	4.19473E-05	9.80365E-05	8.27691E-05	0	0	0
14770	0.000154758	9.78638E-05	0.000155972	0.000575444	0.000331267	0.000491978	9.32802E-05	8.44186E-05	0.000276197	6.41286E-05	0.000236677	0.000120839	0.000164137	0.000107302	0.000348054	0.000651771	0.000214238	0.00046773	0.000223909	0	0	0.000322966	0.000223858	0.000126942	9.20528E-05	0.00037793	0.000162021	0.000250056	0.000114856	0	0.000120037	8.73765E-05	0.000454803	0.000267247	0	0	0.000216388	0	0.000112832	0	0.000291333	0.000566082	0	0.000315947	0	0.000165538	0	0.000242775	0
14772	0.000410685	0.000291958	0.000492972	0.000961055	0.000782826	0.00079411	0.000697999	0.000211663	0.000457386	0.0003716	0.000477028	0.000259889	0.000376456	0.000227954	0.000954662	0.001142707	0.000723066	0.00113919	0.000589196	0	0	0.000184016	0.000398895	0.000813279	0.000241502	0.000835578	0.000295153	0.000416843	0.000306846	0	0.000324326	0.000168229	0.001142179	0.000589299	0	0	0.000600673	0	0.000339944	0	0.000356571	0.000583236	0	0.000436084	0.000686256	0.000347998	0	0.000326803	0
14774	0.000145025	0.000146482	8.25251E-05	0.000364436	0.000235727	0.000229514	0.000240201	0.000120397	0.000159	0.000148338	0.000177888	0.000102723	0.000136263	0.000151804	0.000334493	0.000259866	0.000358762	0.00044901	0.000175566	0	0	0.000117419	0.000126078	0.00019825	0.000110802	0.000327604	0.000121381	0.000125028	0.000124334	0	0.000156989	4.76493E-05	0.000469887	0.000230355	0	0	0.000112118	0.002031873	0.000185561	0	8.76238E-05	0.000154386	0	0.000223327	0.000392146	0.000195703	0	7.22969E-05	0
14776	0.000134211	9.10799E-05	9.86851E-05	0	0.000210281	0.000120777	0.000216417	0	0	0.000155031	0	0	0.000107513	8.27013E-05	0.000334493	0.000386287	0.000278631	0.000217063	0.000137283	0	0	0.000219066	0.000219303	9.25926E-05	8.87183E-05	0.000190524	0	0	0	0	5.70234E-05	8.73765E-05	0.000271072	0.00011784	0	0	0.000216668	0	6.25371E-05	0	0.000212024	0	0	0.000122822	0.000465673	0.000226236	0	0	0
14806	0	5.77886E-05	0	0	6.36162E-05	0.000116848	0	0	0	0	0	0	8.48957E-05	5.37744E-05	0	0	0.00017323	0.000226103	5.1815E-05	0	0	0	0	0	3.41645E-05	0.000113566	0	0	0	0	0	0	0.000255845	5.80972E-05	0	0	0	0	4.55911E-05	0	0	0	0	0.000113258	0.0002696	0.000101162	0	0	0
14822	0	4.9246E-05	0	0	6.93995E-05	9.39093E-05	0	0	0	0	0	0	3.47228E-05	2.94214E-05	0	0	0.000117482	0.000156884	3.07151E-05	0	0	0	0	0	3.27979E-05	6.618E-05	0	0	0	0	0	0	0.000185742	7.74629E-05	0	0	0	0	2.56299E-05	0	0	0	0	3.77526E-05	0.000147055	8.27691E-05	0	0	0
14823	0.000139138	9.23362E-05	0	0.000237756	0.000175812	0.000195042	5.90381E-05	0.000112019	0.000280733	8.63685E-05	0.000188277	0.000128684	0.000140643	0.000100502	0	0.000259866	0.00013732	0.000233591	3.6413E-05	0	0	0.000284661	0.000141286	5.44037E-05	6.7837E-05	0.0002714	0.000109739	0.000250056	0.000119079	0	0.000170837	4.85813E-05	0.00023128	0.00016364	0	0	5.60591E-05	0	0.000133879	0	7.77101E-05	0.000463158	0	0.000125339	0.000122546	5.16847E-05	0	4.75604E-05	0
14913	0.000288609	0.000141833	0.000174946	0.000543124	0.00042727	0.000478545	0.000638961	0.000117973	0.000293605	0.000137974	0.000282543	0.000111127	0.000345397	0.000338222	0	0	0.000461835	0.000905508	0.000246077	0	0	0.000145961	0.000242102	0.00023355	0.00012097	0.000445802	0.000139599	0	0.000135688	0	0.000199154	0.000126172	0.000876423	0.000288259	0	0	0	0	0.000115425	0	0.000117684	0.000274464	0	0.000310075	0.000539201	0.000290979	0	0.000127508	0
14929	0	3.27888E-05	0	0	0.000138799	9.50499E-05	0	0	0	0	0	0	4.88987E-05	3.39953E-05	0	0	0.000131003	0.000178983	4.52269E-05	0	0	0	0	0	2.67303E-05	6.57346E-05	0	0	0	0	0	0	0.000209014	3.22439E-05	0	0	0	0	2.81628E-05	0	0	0	0	7.55052E-05	0.000196073	0.000101162	0	0	0
14943	0	3.42963E-05	0	0	6.93995E-05	8.90934E-05	0	0	0	0	0	0	3.29708E-05	2.42294E-05	0	0	0.000122358	0.000167477	2.7421E-05	0	0	0	0	0	2.48717E-05	0.0001247	0	0	0	0	0	0	0.000193931	0.000103316	0	0	0	0	3.49773E-05	0	0	0	0	7.55052E-05	0.00029411	8.27691E-05	0	0	0
14959	0.00017194	0.000193089	4.03547E-05	0.000296081	0.000219688	0.000308976	0.000424737	0.000110999	0.000296915	6.75833E-05	0.000295466	0.00013989	0.000238202	0.000173438	0.001045969	0.000664414	0.000273976	0.000481793	0.000119566	0	0	7.88638E-05	0.000142597	0.000192976	0.000106921	0.000262315	0.000142618	0.000183291	0.000181293	0	0.000205844	9.45996E-05	0.000415442	0.000180101	0	0	0.000174904	0	0.00010855	0	0.000225135	0.000226433	0	0.000161245	0	0.000110359	0	0.000179149	0
14974	0	5.50248E-05	0	0	1.15666E-05	0.000121157	0	0	0	0	0	0	6.76936E-05	3.70858E-05	0	0	8.23479E-05	0.000108029	0	0	0	0	0	0	3.27979E-05	0.0001247	0	0	0	0	0	0	0.000100988	0	0	0	0	0	5.62653E-05	0	0	0	0	0.000201347	0.00029411	0.000193128	0	0	0
14979	0	0.000116205	0	0	6.93995E-05	0.000158797	0	0	0	0	0	0	8.84795E-05	6.02026E-05	0	0	0.000152504	0.000201265	0.000111287	0	0	0	0	0	8.19947E-05	0.000181705	0	0	0	0	0	0	0.000228407	8.71458E-05	0	0	0	0	8.68403E-05	0	0	0	0	7.55052E-05	0.000196073	0.000165538	0	0	0
15230	0	5.26379E-05	0	0	5.78329E-05	9.4036E-05	0	0	0	0	0	0	3.55989E-05	2.57128E-05	0	0	0.000112494	0.000148209	4.27341E-05	0	0	0	0	0	2.79329E-05	9.6197E-05	0	0	0	0	0	0	0.000169941	6.77801E-05	0	0	0	0	3.28666E-05	0	0	0	0	6.71157E-05	0.00029411	0.000137949	0	0	0
15234	0.00016437	0.000177512	0.000228919	0.000385611	0.000258783	0.000226472	0.000235984	5.61373E-05	0.000170646	0.000110552	0.000149507	7.5548E-05	0.000131724	9.88954E-05	0.000382407	0.000544313	0.000283729	0.000447458	0.000106123	0	0	0.000172749	0.000147452	0.000368022	8.54385E-05	0.000237375	7.89086E-05	0.000500112	8.85819E-05	0	9.54539E-05	7.57263E-05	0.000339594	0.000157637	0	0	0.0001522	0	8.35235E-05	0	0.000226734	0.00025731	0	0.000160574	0.000163394	0.000120659	0	0.000154667	0
15236	0.00018011	0.000105401	0.000268502	0.000347718	0.000257626	0.000258789	9.02439E-05	6.00924E-05	0.000196023	0.000150065	0.000146086	8.96491E-05	8.3064E-05	8.29485E-05	0.000668986	0.000259866	0.00029858	0.000404903	0.000160342	0	0	0.000193279	0.000123801	0.000361778	9.69178E-05	0.000354504	0.000105858	0.000250056	0.000121237	0	0.000112802	0.00010823	0.000355108	0.000154442	0	0	0.000298515	0	7.99051E-05	0	0.000194755	0.00034308	0	0.000116446	0	8.62638E-05	0	9.7926E-05	0
15320	0.000165091	0.000104773	0.000135181	0.000445793	0.000368666	0.000205054	0.000295022	7.56578E-05	0.000261241	4.31842E-05	0.000181816	0.00012252	0.000133237	7.97344E-05	0.000668986	0.000519732	0.000244827	0.000323265	0.000103452	0	0	0	0.000133625	0.000255245	5.85989E-05	0.000194443	0.000129897	0	0.000118422	0	0.000103856	3.87952E-05	0.000364159	8.85014E-05	0	0	0	0	0.000114581	0	0.000104573	0.000463158	0	0.00024514	0	9.19657E-05	0	0	0
15344	0.00014082	0.000127763	0.000166775	0.000364807	0.000314534	0.000280841	0.000264153	5.9497E-05	0.000278404	9.84601E-05	0.000142412	8.18048E-05	0.000120096	0.000123248	0.000836233	0	0.000255689	0.000421615	0.000145118	0	0	0.000216563	6.49027E-05	0.000260836	9.2818E-05	0.000180102	0.000161698	0	0.00014038	0	0.000129528	0.000154715	0.000413431	0.000162769	0	0	0.000122209	0	0.000100469	0	0.000221298	0.000411696	0	0.000212589	9.80365E-05	0.000122682	0	0.000125978	0
15345	0.000145506	0.000152637	0.000366642	0.000362207	0.000232565	0.000169316	0.000292154	5.89442E-05	0.000240278	5.52758E-05	0.000199554	7.05986E-05	0.000107115	0.000113853	0	0.000259866	0.000209583	0.000419788	0.000188742	0.002110165	0.003082377	0.000224574	0.000177637	0.00011479	0.000104133	0.000386213	8.88261E-05	0	0.000156895	0	0.000138397	0.000164151	0.000310433	0.00023694	0	0	0.000183594	0.00609562	6.44065E-05	0	0.000111928	0.000401404	0	0.000209065	0	0.000110359	0	0	0
15366	0.000709867	0.000626881	0.0006607	0.001260851	0.000967892	0.000704383	0.001185654	0.000281835	0.000642008	0.000464878	0.000530116	0.00024915	0.000472501	0.000398425	0	0.000714982	0.0011235	0.001507293	0.000511562	0	0	0.000243101	0.00038677	0.000780532	0.000261837	0.000715332	0.000232198	0	0.000380508	0	0.000597462	0.00028275	0.001381935	0.000480077	0	0	0	0	0.000375102	0	0.000339622	0.000154386	0	0.000839114	0.000986901	0.000819414	0	0.000369008	0
15370	0	9.309E-05	0	0	0	0.000101387	0	0	0	0	0	0	0	0	0	0	0.000263114	0.000288747	0	0	0	0	0	0	5.46632E-05	0.000142514	0	0	0	0	0	0	0.000335284	0.000193657	0	0	0	0	4.82446E-05	0	0	0	0	0	0	0	0	0	0
15517	0.000303628	0.00019422	0.000462286	0.000861123	0.000431511	0.000417713	0.000595441	0.000116145	0.000317265	0.000144883	0.000265692	0.000114956	0.000203479	0.000166144	0	0	0.000410077	0.000649179	0.000182777	0	0	0.000273895	0.000272817	0.000299863	0.000124687	0.000469584	0.000119657	0	0.000147324	0	0.000201332	7.84058E-05	0.000569869	0.000240716	0	0	0.000150799	0	8.61769E-05	0	0.000253917	0.000308772	0	0.000328867	0.000196073	0.000165538	0	0.000255016	0
15537	0.000267462	0.000248114	0.000408722	0.000689493	0.000493353	0.000405673	0.000531343	0.000152081	0.000284533	0.000212682	0.000310163	0.000167532	0.000283676	0.000371352	0.000418569	0	0.000702783	0.000864963	0.000197734	0	0	0.000246856	0.000218106	0.00040772	0.000150925	0.000519909	0.000157709	0	0.000272221	0	0.000265746	0.000126172	0.000790662	0.000248366	0	0	0.000244698	0	0.000221985	0	0.000306683	0.000588039	0	0.000376855	0.000424825	0.000356459	0	0.00024507	0
15711	0.000242109	0.000540324	0.000253703	0.000773079	0.000550415	0.001019315	0.000410399	0.000133496	0.000336267	0.000205989	0.000287357	0.000106365	0.000304143	0.00026096	0.000747638	0.00074729	0.000983298	0.001252151	0.000360747	0	0	0.000199788	0.000231404	0.000254089	0.000230296	0.000656545	9.9067E-05	0	0.000141694	0	0.000179705	9.22695E-05	0.001302783	0.000334834	0	0	0.000218911	0	0.000310454	0	0.000177486	0.000308772	0	0.000575014	0.000343128	0.00042764	0	0.000200315	0
15738	0	0.000164823	0	0	0	0	0	0	0	0	0	0	0	0	0	0	0.000162036	0.000210579	0	0	0	0	0	0	0	0	0	0	0	0	0	0	0.000228982	0	0	0	0	0	0	0	0	0	0	0	0	0	0	0	0
15741	0.000333666	0.000333541	0.000563604	0.000514891	0.000403674	0.00047056	0.000479389	0.000133241	0.000325111	0.000126314	0.000280769	0.000157446	0.000193843	0.000194824	0.000903132	0.000894781	0.000390238	0.000651644	0.000248748	0	0	0.000330978	0.000174876	0.00055481	0.000144092	0.000462815	0.000136581	0	0.000201937	0	0.000414567	0.000146443	0.000607362	0.000286613	0	0	0.000415398	0	0.000180495	0	0.000376079	0.00051462	0	0.000333565	0.000980365	0.00018246	0	0.000169968	0
15745	0.000437719	0.0003103	0.000371454	0.000501517	0.000713119	0.000739615	0.001052902	0.00020775	0.00058341	0.00023665	0.000569393	0.000227298	0.000332814	0.000289393	0.000977263	0.000676353	0.000720073	0.001065953	0.000240824	0	0	0.000555051	0.000271597	0.000339189	0.000207939	0.000653694	0.000230258	0.000533369	0.000350293	0	0.000174338	0.000131065	0.001196911	0.000421205	0	0	0.000592545	0	0.000238509	0	0.000299328	0.000926316	0	0.000565114	0.000882329	0.000361241	0	0.000191262	0
15746	0	0.000240702	0	0	0.000104099	0.000240793	0	0	0	0	0	0	0.000145422	8.93767E-05	0	0	0.000308555	0.000414857	0.000113156	0	0	0	0	0	5.46632E-05	0.000228023	0	0	0	0	0	0	0.000477069	0.000145243	0	0	0	0	6.48287E-05	0	0	0	0	0.00015101	0.00029411	0.000248307	0	0	0
15751	0.00030507	0.000435927	0.000387205	0.000900873	0.000721061	0.000701722	0.000685011	0.000179384	0.000407614	9.69486E-05	0.000326254	0.000127096	0.000466051	0.000294214	0.000898611	0.000823845	0.000753655	0.000942126	0.000328696	0	0	0.000319461	0.000208742	0.00025983	0.000264679	0.000656901	0.000150487	0.000250056	0.000206629	0	0.000250732	0.000153899	0.000947818	0.000269474	0	0	0.000312249	0	0.000264863	0	0.000267668	0.000308772	0	0.000494139	0.000539201	0.00034947	0	7.2807E-05	0
15806	0.000151273	8.45473E-05	0.000146575	0.000329144	0.000241973	0.000152967	0.000245261	9.53483E-05	0.000326582	8.50729E-05	0.000222613	0.000148855	0.000116911	4.94477E-05	0	0	0.000170127	0.00028829	0.000122949	0	0	5.83342E-05	0.000123317	0.000145468	9.74097E-05	0.000299369	0.0001244	0.000112525	0.000146104	0	0.00017286	3.87952E-05	0.000266475	0.00016548	0	0	0.000269644	0	8.56342E-05	0	0.00020211	0.000789084	0	0.000203864	0	0	0	5.10031E-05	0
15827	0	6.53263E-05	0	0	0	0.000671686	0	0	0	0	0	0	5.33585E-05	3.51079E-05	0	0	0.000129451	0.000164829	4.8699E-05	0	0	0	0	0	3.27979E-05	0.000155875	0	0	0	0	0	0	0.00019235	7.26215E-05	0	0	0	0	5.78935E-05	0	0	0	0	0	0	0	0	0	0
15831	0.000236102	0.000232788	0.000291743	0.00088527	0.000361726	0.000522521	0.000248803	0.000335803	0.000746578	0.000365339	0.00047158	0.000156886	0.000335601	0.000320545	0.000522533	0.000781704	0.000357543	0.000560052	0.000280442	0	0	0.000219066	0.000281882	0.000247547	0.000229203	0.000322349	0.000154475	0.000500112	0.000331244	0	0.00014252	0.000107415	0.000497181	0.000214669	0	0.000670719	0.000197328	0	0.000162645	0	0.000338982	0	0	0.000474676	0.000375807	0.00045523	0	0.000107107	0
15834	0	0.000100125	0	0	0.000104099	0.000163993	0	0	0	0	0	0	5.66237E-05	3.75803E-05	0	0	0.000134217	0.000179714	5.93825E-05	0	0	0	0	0	4.55344E-05	0.00020041	0	0	0	0	0	0	0.000206428	9.68287E-05	0	0	0	0	5.34309E-05	0	0	0	0	0.000100674	0.000416655	0.000165538	0	0	0
15837	0.000210749	0.00010603	0.00024408	0.000250758	0.00028608	0.00021025	0.000215742	9.54759E-05	0.000260751	0.000156975	0.000209056	0.00010319	0.000159677	0.000153164	0	0	0.00016924	0.000301806	0.000132743	0	0	0.000156977	7.14827E-05	0.000175922	7.33033E-05	0.000249132	9.7989E-05	0.000166787	0.000121143	0	0.000150921	7.86388E-05	0.000255126	0.000215734	0	0	0.000112118	0	7.53822E-05	0	0.000138151	0.000154386	0	0.000230542	0	0.000137949	0	3.1877E-05	0
15838	0.000153436	9.82407E-05	0.000119158	0.000219182	0.000242281	0.000250425	0.000294347	7.66784E-05	0.000252782	8.78799E-05	0.000245166	0.00010954	0.000102815	0.000158974	0	0	0.000261452	0.000403351	0.000102473	0	0	5.83342E-05	0.000186886	0.000194877	8.85543E-05	0.000356553	9.80968E-05	0	0.000144039	0	8.30846E-05	6.40761E-05	0.000284862	0.000217865	0	0	0.000235448	0	0.000106078	0	0.000205308	0.000323525	0	0.000171313	0.000163394	6.12491E-05	0	7.2807E-05	0
15848	0.000341476	0.000449495	0.000495832	0.000415702	0.000763857	0.000552683	0.000410399	0.000117803	0.000410434	0.000224126	0.00041938	0.000238037	0.000407834	0.000224369	0	0	0.000591287	0.001110151	0.000265841	0	0	7.31055E-05	0.000322029	0.000631374	0.000181974	0.00054093	0.000177329	0.000166787	0.000172378	0	0.000272281	0.000205975	0.000944657	0.000304526	0	0	0.00028478	0	0.000190566	0	0.00037352	0.000372928	0	0.000453367	0.000784292	0.000361425	0	0.000197892	0
15859	0	5.50248E-05	0	0	3.46998E-05	0.000113299	0	0	0	0	0	0	6.40302E-05	3.74566E-05	0	0	0.000209693	0.000277972	7.27369E-05	0	0	0	0	0	3.12127E-05	8.46178E-05	0	0	0	0	0	0	0.000324798	6.45847E-05	0	0	0	0	3.48567E-05	0	0	0	0	7.55052E-05	0.000147055	8.27691E-05	0	0	0
15907	0.000257008	0.000290828	0.000234003	0.000677605	0.000576479	0.000601222	0.00044987	0.000137494	0.000387755	7.25495E-05	0.000305602	0.000125695	0.000285826	0.000169235	0	0.000259866	0.000522682	0.00101235	0.000276525	0	0	8.76265E-05	0.00026274	0.000415902	0.000119931	0.000413291	0.000124184	0.000100022	0.000154362	0	0.000208178	9.06385E-05	0.00103444	0.000287678	0	0	7.48389E-05	0	0.000172897	0	0.000283018	0.000548928	0	0.00053961	0.000710765	0.000502133	0	0.00016729	0
15926	0	3.76882E-05	0	0	6.36162E-05	8.02221E-05	0	0	0	0	0	0	3.8227E-05	3.06576E-05	0	0	0.000131003	0.000201265	4.22889E-05	0	0	0	0	0	0	0	0	0	0	0	0	0	0.000229125	0	0	0	0	0	0	0	0	0	0	0.00015101	0.000179734	0.000193128	0	0	0
15936	0.000240187	8.15322E-05	0.000153793	0.000448393	0.000328877	0.000258916	0.000436713	0.000121631	0.000283675	0.00018159	0.00027304	0.000122053	0.000230477	0.000134621	0	0.000346254	0.000321966	0.000734378	0.000109506	0	0	0.000178758	0.000270309	0.000250604	0.00011851	0.000437696	0.000162668	0	0.000146948	0	0.000291574	9.39006E-05	0.00067732	0.000196078	0	0	0.000190321	0	0.000128391	0	0.00024976	0.000137232	0	0.000213596	0.000245091	0.000116796	0	0.000233594	0
15938	0.000231896	0.000129899	0.000133184	0.000508204	0.000439839	0.000352318	0.000298395	0.000175386	0.000430049	4.31842E-05	0.000236424	0.000138116	0.00020324	0.000174674	0	0	0.000440999	0.000782868	0.000164081	0	0	8.13675E-05	0.000250546	0.000188037	0.000117799	0.000401355	0.000222496	0	0.000198652	0	0.000184684	5.8251E-05	0.00090702	0.000231905	0	0	0	0	6.7844E-05	0	0.000220978	0.000283041	0	0.000213428	0.000179734	0.000263206	0	6.37539E-05	0
16225	7.76192E-05	0.000118215	0.000180212	0.000238128	0.000277675	0.000391225	0.000197862	4.5888E-05	0.000227406	0.000173385	0.000178901	6.51823E-05	0.000150997	0.000132025	0	0	0.0003878	0.000502979	0.000175477	0	0	5.48291E-05	0.000106039	0.000224511	7.39046E-05	0.000279328	5.82113E-05	0	5.95864E-05	0	8.21511E-05	7.28137E-05	0.000418028	0.000186492	0	0	7.48389E-05	0	8.97953E-05	0	0.000130156	0.000205848	0	0.00029598	0.00029411	0.000147145	0	0	0
16227	0	3.69345E-05	0	0	6.93995E-05	0.000129775	0	0	0	0	0	0	6.18003E-05	4.15361E-05	0	0	0.000120585	0.000165925	4.36244E-05	0	0	0	0	0	3.64603E-05	9.06746E-05	0	0	0	0	0	0	0.000189334	4.42507E-05	0	0	0	0	3.0575E-05	0	0	0	0	0.00015101	0.000196073	0.000110359	0	0	0
16259	6.19992E-05	3.76882E-05	9.30564E-05	0	8.48216E-05	6.01983E-05	0	1.56079E-05	7.35545E-05	0.000156543	7.23461E-05	2.9883E-05	4.30053E-05	4.63572E-05	0	0	0.000116373	0.000107298	3.3386E-05	0	0	7.01012E-05	5.57919E-05	0	2.18653E-05	9.20107E-05	5.38993E-05	0	9.38368E-05	0	2.59056E-05	0	9.69653E-05	6.77801E-05	0	0	6.72709E-05	0	1.68856E-05	0	0	0	0	0	0	0	0	0	0
16269	0.000355054	0.00014711	0.000314077	0.000688379	0.000464591	0.000270195	0.000444135	0.000192185	0.000399646	0.000204693	0.000326761	0.000236636	0.000165172	0.000135363	0	0	0.000464274	0.000968517	0.00027786	0	0	0.000284661	0.000238904	0.00075429	0.000185581	0.000615037	0.000137012	0	0.000220329	0	0.000270881	0.000210053	0.000699012	0.000320116	0	0	0.000140148	0	0.000239896	0	0.000252318	0.001249155	0	0.000254201	0	0.000137949	0	0.000227857	0
16278	0.000314322	0.000228516	0.000268184	0.000127051	0.000265723	0.00032938	0.000398929	0.000177683	0.000602779	0.000295812	0.000381243	0.000152403	0.000168915	0.000231415	0.001051394	0.00055836	0.000516475	0.000925963	0.000273854	0	0	0.000115417	0.00014002	0.000211427	0.000180498	0.000504678	0.000155877	0.000208046	0.000149482	0	0.000153255	0.000210519	0.000754605	0.00036669	0	0.000621213	0.000314211	0	0.000186104	0	0.000236328	0	0	0.000178192	0.000196073	0.000336043	0	6.63041E-05	0
16303	0.000151754	0.000118341	0.000185977	0.000301282	0.000294023	0.000277419	0.000332469	8.90116E-05	0.000277178	0.000201886	0.00019854	0.000103377	0.000119937	0.000123867	0	0	0.000333271	0.000441431	0.000141379	0	0	0.000195783	0.00011347	0.000294347	9.47313E-05	0.000287522	0.000156739	0	0.000116921	0	9.17198E-05	0.000138404	0.000532232	0.000191721	0	0	7.48389E-05	0	0.000122541	0	0.000255836	0.00085324	0	0.000244133	0.000147055	0.000151743	0	0.000114375	0
16321	0.000389538	0.000237813	0.000252569	0.000752275	0.000458268	0.000176539	0.00059308	0.000123077	0.0002697	0.000145963	0.000263411	0.000142038	0.000206824	0.000201747	0.000749446	0.000796453	0.000309553	0.000673378	0.000267711	0	0	0.000109658	0.000174623	0.000290228	0.000125999	0.000310324	0.000130005	0.000125028	0.000182888	0	0.000265124	0.000203878	0.000507524	0.000200048	0	0	0.000196207	0	0.000151247	0	0.000332267	0.000247018	0	0.000451856	0.000980365	0.00019699	0	0.000197637	0
16341	4.95032E-05	4.39696E-05	7.42181E-05	0	4.62663E-05	0.000123692	0.000163957	4.90351E-05	7.20834E-05	7.4061E-05	7.60205E-05	0	3.5121E-05	3.85692E-05	0	0.000467758	7.33705E-05	0.000105563	0	0	0	0	3.65351E-05	4.07795E-05	3.20326E-05	0	8.0849E-05	5.00112E-05	0	0	3.88973E-05	9.06385E-05	7.90088E-05	5.9356E-05	0	0	0	0	0	0	0.000128877	0	0	4.34574E-05	0	0	0	0	0
16348	0.000447812	0.000515073	0.000365916	0.000919448	0.000580103	0.000591971	0.000257406	0.000258827	0.000388123	7.4061E-05	0.00031143	0.000279873	0.000453467	0.000437736	0	0.000259866	0.000778371	0.00108303	0.000262636	0	0	0	0.00020046	0.000368096	0.000202472	0.000568631	0.000293644	0.000300067	0.000155018	0	0.00055133	0.000105201	0.000951553	0.000400096	0	0	0.000664581	0	0.000289407	0	0.00038919	0.00025731	0	0.000463434	0.000649329	0.000541126	0	8.2115E-05	0
16356	0.000136975	8.49242E-05	0.000164324	0.000236642	0.000218223	0.000173751	0.000243743	3.04502E-05	0.000183028	0.000144235	0.00016281	0.000112435	9.93901E-05	0.000117562	0	0	0.000160706	0.000287743	0.000114225	0	0	0.000153472	6.48337E-05	0.00016774	4.40585E-05	0.000147057	3.23396E-05	0	9.01772E-05	0	0.000106423	0.000101939	0.000300808	0.000135366	0	0	0	0	5.03553E-05	0	0.000181324	0.000154386	0	0.000166615	0	0.000108519	0	0	0
16359	6.54837E-05	0.000130778	3.32733E-05	0.000185747	0.000175195	0.000199858	0.000246273	4.64408E-05	0.000122713	4.01613E-05	0.000109343	3.73538E-05	9.42136E-05	0.000116697	0	0	0.000250812	0.000347738	8.95635E-05	0	0.003082377	5.83342E-05	2.86667E-05	9.18843E-05	6.52678E-05	0.000203884	7.00691E-05	0	6.86885E-05	0	0.000102144	0	0.00032135	0.000120358	0	0	9.81034E-05	0.004063747	8.29204E-05	0	0.000108091	0.00017154	0	0.000180877	0.000588219	0.000218878	0	9.18056E-05	0
16515	0.000650151	0.000344973	0.000499508	0.000704724	0.000594445	0.000603757	0.000727518	0.000227399	0.000460941	0.000379373	0.000377061	0.000220481	0.000330902	0.000377781	0.000334493	0.000285852	0.000877454	0.000897472	0.000284627	0	0	0.000357266	0.000404463	0.000614824	0.000200067	0.00049488	0.000249769	0.000250056	0.000302342	0	0.000377381	0.000326089	0.000951265	0.000403485	0	0	0.000513501	0	0.000228619	0	0.000585864	0.000545497	0	0.000482562	0	0.000441435	0	0.000139366	0
16540	0.000347604	0.000465952	0.000428513	0.000622996	0.000526357	0.000213926	0.00035406	0.000315432	0.000415951	0.000427092	0.000363885	0.000266332	0.000247042	0.000475811	0.000334493	0	0.000433352	0.000532657	0.000176456	0	0	0.000245855	0.000196917	0.000688741	0.000237129	0.00036831	0.000234354	0	0.00052558	0	0.000677824	0.000373971	0.0005058	0.000195594	0	0	0.000241334	0	0.000229403	0	0.000424687	0.000218542	0	0.000452695	0	0.000220718	0	0.000288678	0
16552	0.00025064	0.000193215	9.68694E-05	0.000441335	0.000364502	0.00019631	0.000303456	0.0001625	0.000257808	6.19694E-05	0.000260877	0.000197228	0.00021216	0.000187901	0	0	0.00035189	0.000323813	0.000178148	0	0	0.000186269	0.000201656	0.000307878	7.74577E-05	0.000321637	0.000262813	0.000250056	0.000222018	0	0.00035591	9.39006E-05	0.000335428	0.000287678	0	0	0.000389611	0	0.00015975	0	0.000307003	0.000205848	0	0.000239267	0	0.000179333	0	0.000194959	0
16727	0.000388456	0.000218969	0.000211261	0.000322828	0.000375528	0.000510355	0.000634744	0.000287406	0.000531799	0.000436809	0.000463978	0.000238877	0.00035344	0.000344403	0	0.000259866	0.000596053	0.000772366	0.00025222	0	0	0.000204545	0.000196273	0.000354994	0.000245164	0.000483568	0.000254728	0	0.000265183	0	0.000561677	0.000140734	0.000760064	0.000341515	0	0	0.000248622	0	0.000215593	0	0.000325551	0.000339649	0	0.00033239	0.000196073	0.000291163	0	0.000102006	0
16761	0	6.8467E-05	0	0	5.20496E-05	0.000169822	0	0	0	0	0	0	5.97296E-05	4.06707E-05	0	0	0.000146409	0.000194507	7.38053E-05	0	0	0	0	0	4.13253E-05	0.000101987	0	0	0	0	0	0	0.000216484	5.80972E-05	0	0	0	0	4.52293E-05	0	0	0	0	0.000113258	0.000220582	0.000124154	0	0	0
16767	0.00021952	0.000136683	0.000268547	0.000319485	0.00023619	0.000205561	0.000342927	9.97713E-05	0.000165865	0.000126746	0.000196259	0.000111127	0.000161509	0.000141668	0	0	0.000230751	0.000299797	0.000131852	0	0	0.00013144	0.000140389	0.000192007	9.57699E-05	0.000194888	0.000115021	0.000250056	0.000151734	0	0.000235873	0.000135492	0.000274089	0.000123553	0	0	0	0	7.72517E-05	0	0.000281419	0.000205848	0	0.000179534	0	0.000165538	0	0.000116542	0
16775	0	0.000124999	0	0	0.000138799	0.000263478	0	0	0	0	0	0	0.000102576	6.14388E-05	0	0	0.000298137	0.000402803	5.7602E-05	0	0	0	0	0	7.65284E-05	0.000280575	0	0	0	0	0	0	0.000452361	0.000103316	0	0	0	0	6.63363E-05	0	0	0	0	0.000201347	0.000588219	0.000220718	0	0	0
16792	0.000275752	8.64317E-05	0.000318707	0.000325057	0.000280605	0.000271843	7.87737E-05	9.09679E-05	0.000161697	0.000196056	0.000240731	0.0001214	0.00016796	0.000158109	0.000417664	0.000757122	0.000360646	0.000379334	0.000161499	0	0	0.000132692	0.000114069	0.000205873	4.50971E-05	0.000177608	9.23835E-05	0	0.000102282	0	0.000195264	0.0001412	0.000459975	0.00011939	0	0	0	0	6.5673E-05	0	0.000181324	0	0	0.000135238	0	8.07459E-05	0	5.10031E-05	0
16816	0	8.90699E-05	0	0	6.93995E-05	0.000210631	0	0	0	0	0	0	7.96395E-05	4.83351E-05	0	0	0.000155829	0.000211857	8.2174E-05	0	0	0	0	0	6.37919E-05	0.000142514	0	0	0	0	0	0	0.000236739	5.80972E-05	0	0	0	0	6.63363E-05	0	0	0	0	9.22841E-05	0.000196073	0.000110359	0	0	0
16831	0	9.39694E-05	0	0	0	0.000136365	0	0	0	0	0	0	6.15614E-05	4.04235E-05	0	0	0.000138761	0.000180809	4.68294E-05	0	0	0	0	0	2.73316E-05	9.16544E-05	0	0	0	0	0	0	0.000214617	3.63108E-05	0	0	0	0	3.61834E-05	0	0	0	0	0	0	0	0	0	0
16833	0	7.18589E-05	0	0	0.000104099	0.000125846	0	0	0	0	0	0	5.11286E-05	3.81984E-05	0	0	0.000180434	0.000233135	4.45146E-05	0	0	0	0	0	4.09974E-05	9.97599E-05	0	0	0	0	0	0	0.000270641	7.74629E-05	0	0	0	0	6.03057E-05	0	0	0	0	9.06062E-05	0.00029411	9.93229E-05	0	0	0
16866	0.000227451	0.00014309	0.000136634	0.000239614	0.000417939	0.000401491	0.000252514	9.61989E-05	0.000281101	0.000330143	0.000308516	0.000103096	0.000214867	0.000259971	0.000668986	0.000259866	0.000356324	0.000527269	0.000200138	0	0	5.10737E-05	0.000291176	0.000459869	0.000119384	0.00036252	0.00015232	0.000250056	0.000135782	0	0.000105878	0.000162637	0.000625175	0.000214282	0	0	8.96945E-05	0	0.000118742	0	0.000382794	0.000267602	0	0.000103694	0	0.000137949	0	0.000192919	0
16928	7.50959E-05	3.75626E-05	0	0	3.46998E-05	0.000120016	0	0	0	0	0	0	6.92864E-05	4.30195E-05	0	0	0.000163809	0.000203091	3.71252E-05	0	0	0	0	0	3.12127E-05	0.000127639	0	0	0	0	0	0	0.00023717	5.80972E-05	0	0	0	0	4.07064E-05	0	0	0	0	7.55052E-05	0.000147055	6.89743E-05	0	0	0
16945	7.50959E-05	3.93214E-05	0	0	7.51828E-05	0.000104428	0	0	0	0	0	0	4.6828E-05	3.15229E-05	0	0	0.000151618	0.000200991	4.11315E-05	0	0	0	0	0	4.37305E-05	8.31035E-05	0	0	0	0	0	0	0.000230131	5.16097E-05	0	0	0	0	3.1359E-05	0	0	0	0	6.04041E-05	0.000106206	4.72704E-05	0	0	0
17033	0.000325135	0.000233165	0.000489023	0.000530122	0.000497826	0.000751655	0.000618044	0.000151358	0.000503358	0.000276379	0.00053189	0.000216652	0.000239237	0.000231292	0.001341589	0.001172908	0.000458621	0.000853913	0.00036413	0	0.001541188	0.000436881	0.000361003	0.000750675	0.000146169	0.00073377	0.000212363	0.000500112	0.000300935	0	0.000150532	0.00015087	0.00085861	0.000473105	0	0	0.000166215	0	0.000158122	0	0.000321074	0.000308772	0	0.000366284	0.000122546	0.000220718	0	0.000217273	0
17034	0.000104173	4.32159E-05	7.62154E-05	0.000325057	0.000176737	0.000131169	0.000196681	5.67327E-05	0.000217599	0.000153736	0.000205129	8.23651E-05	8.37011E-05	8.14651E-05	0	0	0.000276414	0.000428372	0.000117252	0	0	4.38132E-05	0.000105188	0.000254369	4.31839E-05	0.000283069	8.4083E-05	0	0.000134562	0	6.41805E-05	5.8251E-05	0.000355396	0.000163931	0	0	0.000140148	0	8.03876E-05	0	8.4106E-05	0.000102924	0	0.00010319	0	0.000137949	0	0	0
17036	0.000418615	0.00026834	0.000423611	0.000792025	0.000688906	0.0008135	0.000412929	0.000235904	0.000790343	0.000367066	0.000660998	0.00026241	0.000337751	0.000268625	0.000334493	0.000499364	0.000623539	0.001406295	0.000507378	0	0	0.000261878	0.000371563	0.000763385	0.000206025	0.000960634	0.000254189	0.000750167	0.000295867	0	0.000386017	0.000190597	0.001347746	0.000666084	0	0	0.000588901	0	0.000178686	0	0.000517108	0.000591813	0	0.000455548	0.000220582	0.000244445	0	0.000173028	0
17109	0.00013337	0.000114824	0.000243672	0.000176831	0.000131551	0.000181228	0.000175596	8.44611E-05	0.00022238	0.000104938	0.00021083	0.000161835	0.000103691	9.39507E-05	0.00100348	0	0.000155608	0.000405634	0.000120902	0	0	0.000102147	8.28711E-05	0.000118853	6.63064E-05	0.000171462	0.000106505	0.000500112	0.000129026	0	0.0001524	0.000116502	0.000350655	0.000152699	0	0	0	0	7.03165E-05	0	0.000117684	0.000231579	0	0.000114097	0	6.89743E-05	0	0.000115522	0
17126	0	6.45725E-05	0	0	0.000138799	0.000115581	0	0	0	0	0	0	7.29498E-05	4.3514E-05	0	0	0.000207366	0.000280163	3.56117E-05	0	0	0	0	0	2.25212E-05	0.000114813	0	0	0	0	0	0	0.000311869	4.5219E-05	0	0	0	0	3.24445E-05	0	0	0	0	5.03368E-05	0.000147055	0.000110359	0	0	0
17139	0.000208466	0.000164823	0.000321158	0.000260789	0.000245289	0.000351811	0.000245767	0.000114018	0.000344112	5.18211E-05	0.00018511	0.000155952	9.9868E-05	0.000193959	0	0	0.000347235	0.000605985	0.000229428	0	0	0.000215311	0.000102565	0.000232879	0.000162295	0.000409372	0.000276504	0	0.000216575	0	0.000208023	0.000103221	0.000577626	0.000288743	0	0.000894292	0.000176306	0.002031873	0.000134301	0	0.000141029	0.000220601	0	0.000148493	0.000147055	0.000185587	0	0.000151734	0
17192	0.000142742	4.09546E-05	0	0	7.71106E-05	0.000144729	0	0	0	0	0	0	5.7659E-05	4.19069E-05	0	0	0.000180766	0.000240257	4.81648E-05	0	0	0	0	0	4.00681E-05	0.000167454	0	0	0	0	0	0	0.000271072	9.03412E-05	0	0	0	0	3.46758E-05	0	0	0	0	7.55052E-05	0.000196073	0.000124154	0	2.55016E-05	0
17207	0.000167374	0.000173366	0.00028153	0.000250758	0.000245289	0.000322789	0.000165475	0.000127925	0.000268106	0.00011487	0.000200567	0.000101509	0.000183808	0.000221402	0	0.000259866	0.000276747	0.000498322	0.000183133	0	0	8.36207E-05	0.000117612	0.000235656	0.000121954	0.000354237	0.000106182	0.000166787	8.63298E-05	0	0.000178227	0.000172073	0.000465721	0.000229193	0	0	0.000318696	0	0.000106621	0	0.000426606	0.00051462	0	0.000326518	0.000147055	0.000179333	0	0.000169713	0
17213	5.0104E-05	4.89947E-05	0	0	3.46998E-05	0.000124579	0	0	0	0	0	0	3.98198E-05	2.57128E-05	0	0	0.000163144	0.000213136	4.12206E-05	0	0	0	0	0	3.64603E-05	0.0001247	0	0	0	0	0	0	0.000238175	7.26215E-05	0	0	0	0	4.64957E-05	0	0	0	0	0.00015101	9.80365E-05	8.27691E-05	0	0	0
17235	0	4.79897E-05	0	0	0.000138799	0.000118115	0	0	0	0	0	0	6.31541E-05	5.00658E-05	0	0	0.000129119	0.000174874	6.12522E-05	0	0	0	0	0	5.46632E-05	0.000267214	0	0	0	0	0	0	0.0002014	0.000213023	0	0	0	0	4.2214E-05	0	0	0	0	0.000100674	0.00029411	0.000165538	0	0	0
17252	0	0.000162562	0	0	6.93995E-05	0.000293007	0	0	0	0	0	0	7.83653E-05	5.08075E-05	0	0	0.000201824	0.000277515	4.95003E-05	0	0	0	0	0	4.55344E-05	0.000121137	0	0	0	0	0	0	0.000314024	2.42072E-05	0	0	0	0	5.92806E-05	0	0	0	0	7.55052E-05	9.80365E-05	8.27691E-05	0	0	0
17268	0.000318527	0.000241456	0.000311308	0.000697666	0.000664616	0.000398196	0.000568452	0.000193036	0.000464251	0.00034461	0.000363251	0.000176963	0.000146616	0.000264792	0	0	0.000580758	0.000938656	0.000240468	0	0	0.00024961	0.000330978	0.000449935	0.000164919	0.000790686	0.000254189	0	0.000253078	0	0.000274926	0.000144928	0.001065182	0.000327475	0	0	5.60591E-05	0	0.000150342	0	0.000644706	0.000274464	0	0.000492126	0.00027777	0.000303487	0	0.000167545	0
17291	0.000301105	0.000147235	0.000194692	0.000121107	0.000334274	0.000269688	0.000487149	0.000124097	0.000327685	0.000572407	0.000352735	0.000131952	0.000119937	0.000130171	0	0	0.000493533	0.000621692	0.000143248	0	0	0.000178758	0.000284964	0.000499903	0.000101291	0.00046611	0.000176359	0.000600134	0.000301028	0	0.000166947	6.09305E-05	0.000564553	0.0003389	0	0	0.000266561	0	0.000113194	0	0.000211065	0	0	0.000274503	0.000245091	0.000137949	0	0.000166653	0
17309	0.000144184	7.82659E-05	3.44989E-05	0.000226983	0.000134635	0.000184017	0.000104919	7.48072E-05	0.000229122	3.95136E-05	0.000142285	9.33844E-05	6.90475E-05	7.71384E-05	0	0	0.000242167	0.000461977	8.87622E-05	0	0	8.76265E-05	0.000117405	0.000207513	4.14347E-05	0.000260712	3.23396E-05	0	0.000109883	0	5.50785E-05	3.49506E-05	0.000394182	0.000153667	0	0	9.33384E-05	0	5.00538E-05	0	0.000130476	0	0	0.000113593	8.16971E-05	8.27691E-05	0	4.24601E-05	0
17321	0.000131087	8.58036E-05	0.000174174	9.1016E-05	0.000120755	0.000229514	0.000215573	0.000100452	0.000238562	0.000114006	0.000222106	0.000135034	8.03563E-05	7.60259E-05	0.000414952	0.000411571	0.000271094	0.000530922	0.000124641	0	0	0.00010415	0.000123709	0.000220168	7.44512E-05	0.000204597	0.000176143	0	0.00013672	0	0.000155356	2.91255E-05	0.000427366	0.000189978	0	0	9.81034E-05	0	5.90996E-05	0	0	0	0	0.000145138	0	5.51794E-05	0	0	0
17329	0	5.64067E-05	0	0	6.93995E-05	0.000149038	0	0	0	0	0	0	5.91722E-05	3.93109E-05	0	0	0.000188081	0.000246832	5.19041E-05	0	0	0	0	0	4.68463E-05	0.000114813	0	0	0	0	0	0	0.00028084	5.80972E-05	0	0	0	0	3.4314E-05	0	0	0	0	7.55052E-05	0.00029411	8.27691E-05	0	0	0
17358	0	3.39194E-05	0	0	4.62663E-05	0.000112286	0	0	0	0	0	0	2.71571E-05	2.86797E-05	0	0	0.000142086	0.000196973	3.28518E-05	0	0	0	0	0	3.90295E-05	0.000114546	0	0	0	0	0	0	0.000229413	8.71458E-05	0	0	0	0	4.02239E-05	0	0	0	0	0.000100674	0.000196073	0.000110359	0	2.55016E-05	0
17373	0	5.37686E-05	0	0	4.62663E-05	0.000154741	0	0	0	0	0	0	4.96951E-05	3.59732E-05	0	0	0.000226872	0.000289934	5.08357E-05	0	0	0	0	0	1.82028E-05	7.40183E-05	0	0	0	0	0	0	0.000333561	4.70587E-05	0	0	0	0	1.88757E-05	0	0	0	0	7.55052E-05	0.000147055	0.000110359	0	0	0
17389	0	3.22863E-05	0	0	6.93995E-05	0.000112793	0	0	0	0	0	0	3.15373E-05	2.62073E-05	0	0	0.000179436	0.000235052	3.83716E-05	0	0	0	0	0	1.63989E-05	6.618E-05	0	0	0	0	0	0	0.000271646	3.22439E-05	0	0	0	0	2.17101E-05	0	0	0	0	5.03368E-05	9.80365E-05	8.27691E-05	0	0	0
17449	0	0.000136306	0	0	0.000104099	0.000146884	0	0	0	0	0	0	0.000117628	7.15756E-05	0	0	0.000180434	0.000233682	3.97071E-05	0	0	0	0	0	3.14313E-05	9.79785E-05	0	0	0	0	0	0	0.000270497	9.68287E-05	0	0	0	0	6.89295E-05	0	0	0	0	0.000134231	0.00029411	0.000248307	0	0	0
17454	0	6.31906E-05	0	0	3.46998E-05	8.08558E-05	0	0	0	0	0	0	3.64749E-05	2.54656E-05	0	0	8.61162E-05	0.000111043	3.24067E-05	0	0	0	0	0	4.00681E-05	0.000142514	0	0	0	0	0	0	0.000126845	9.68287E-05	0	0	0	0	6.03057E-05	0	0	0	0	5.03368E-05	0.000147055	8.27691E-05	0	0	0
17489	0.000766099	0.000520977	0.000647627	0.002132004	0.001040299	0.000952273	0.001222595	0.000414225	0.001094981	0.000539155	0.000883865	0.000472058	0.000465254	0.000737018	0.001557654	0.00199605	0.000889091	0.001711936	0.000577177	0	0	0.000537276	0.000667202	0.000938581	0.00045272	0.001639269	0.000569069	0	0.000474533	0	0.00072419	0.000417543	0.001891182	0.001170852	0	0	0.000838924	0.00609562	0.000492999	0	0.001063637	0.00077193	0	0.000921163	0.000245091	0.000666751	0	0.000639197	0
17491	0.000318046	0.000393842	0.000284253	0.000266733	0.000440456	0.000815528	0.000293841	0.000113125	0.000261486	0.000186772	0.000218305	0.000113649	0.00032708	0.000249093	0	0	0.000987621	0.001608747	0.000313739	0.002110165	0.003082377	7.01012E-05	0.000194731	0.000331455	0.00028638	0.000952083	9.30302E-05	0	0.000129964	0	0.000207789	0.000138637	0.001581755	0.000610117	0	0	9.81034E-05	0.00304781	0.000348266	0	0.000559961	0.000205848	0	0.00044095	0.000450968	0.000386256	0	0.000176853	0
18055	0.000170258	0.000431028	0	0	0.00011181	0.000401237	0	0	0	0	0	0	0.000218929	0.000132767	0	0	0.000374722	0.000518685	0.000182421	0	0	0	0	0	6.01295E-05	0.00018705	0	0	0	0	0	0	0.000592566	6.77801E-05	0	0	0	0	4.69179E-05	0	0	0	0	0.0002391	0.000465673	0.000331076	0	0	0
18057	0.000447932	0.000980899	0.000430647	0.001781686	0.000853768	0.000682712	0.000882704	0.000382882	0.000956576	0.000391897	0.000864733	0.000438627	0.000421213	0.000598935	0.001052298	0.001160968	0.00083966	0.001457433	0.000638251	0	0	0.00062365	0.000647762	0.000962419	0.000513232	0.001617179	0.000477009	0.000750167	0.000567056	0	0.001006506	0.000596374	0.001319877	0.00139656	0	0	0.00068336	0	0.000633391	0	0.001372239	0.000946901	0	0.000508234	0.000490183	0.000587477	0	0.0006559	0
18059	0.000709627	0.000972608	0.000729335	0.002457062	0.001279419	0.000957469	0.001193244	0.000397682	0.001072179	0.000708653	0.001194662	0.00044451	0.000720419	0.000913423	0.000998959	0.001138493	0.00154333	0.002008354	0.000656502	0	0	0.000492461	0.000670423	0.001214364	0.000406913	0.001847517	0.000553223	0.000666899	0.000699084	0	0.000814665	0.000407058	0.002100627	0.001263614	0	0	0.000849576	0	0.000573206	0	0.001314356	0.001050511	0	0.000850691	0.000784292	0.001192427	0	0.000685227	0
18069	3.74879E-05	5.96731E-05	0	0	0.000127232	0.000222924	0	0	0	0	0	0	7.2472E-05	5.26618E-05	0	0	0.000226207	0.000311029	9.79322E-05	0	0	0	0	0	3.74989E-05	0.000213771	0	0	0	0	0	0	0.000356114	7.74629E-05	0	0	0	0	5.83157E-05	0	0	0	0	9.22841E-05	0.000686256	0.000331076	0	0	0
18106	3.74879E-05	5.43967E-05	0	0	6.93995E-05	0.000167288	0	0	0	0	0	0	3.91826E-05	3.13993E-05	0	0	0.000166137	0.000225464	5.23492E-05	0	0	0	0	0	3.27979E-05	0.000169236	0	0	0	0	0	0	0.000252253	9.03412E-05	0	0	0	0	4.69179E-05	0	0	0	0	0.000125842	0.000318619	0.000101162	0	0	0
18107	0.000145145	0.000158542	0	0	0.000104099	0.00025993	0	0	0	0	0	0	0.000120734	8.39375E-05	0	0	0.000436012	0.000591192	0.000136126	0	0	0	0	0	6.92582E-05	0.000216354	0	0	0	0	0	0	0.000671718	0.000154926	0	0	0	0	6.3502E-05	0	0	0	0	0.00013205	0.000318619	0.000303487	0	0	0
18109	0.000319849	0.000286808	0.000169544	0.000536437	0.000496746	0.000732898	0.000349337	9.90483E-05	0.00049257	5.18211E-05	0.000446494	0.000117291	0.00028065	0.000241923	0.000836233	0.000259866	0.000601483	0.001008149	0.000258363	0	0	0.000297179	0.00019296	0.000268962	0.000181591	0.000812598	0.000183581	0.000500112	0.000174161	0	0.000129528	0.000314555	0.001107272	0.000613603	0	0	0.000287863	0	0.000245746	0	0.000256795	0.000288187	0	0.000274671	0.000865989	0.000550507	0	0.000222374	0
18119	0.00038377	0.000456279	0.000271498	0.000618538	0.000372907	0.000325831	0.00044481	0.00015038	0.00047884	0.00020167	0.000450928	0.000171921	0.000280411	0.000359238	0.000795551	0.000899697	0.000471699	0.000809533	0.00025311	0	0	0.00013144	0.000119935	0.000344557	0.00019799	0.000746596	0.000261627	0.000250056	0.000310975	0	0.000286128	0.000308264	0.000780176	0.000481045	0	0	0.000353733	0.00304781	0.000269386	0	0.000633833	0.000437427	0	0.000320981	9.80365E-05	0.000435366	0	0.000181061	0
18146	7.50959E-05	7.46227E-05	0	0	0.000196632	0.000287684	0	0	0	0	0	0	8.72849E-05	6.6878E-05	0	0	0.000237401	0.000315229	0.000109773	0	0	0	0	0	8.15028E-05	0.000220006	0	0	0	0	0	0	0.000370479	0.00013556	0	0	0	0	6.6276E-05	0	0	0	0	0.000377526	0.000416655	0.000220718	0	0	0
18147	0.000244873	7.34921E-05	4.35776E-05	0.000306483	0.00020203	0.000172611	0.000159234	5.10339E-05	0.000134482	4.51275E-05	0.000134556	7.10656E-05	0.00011492	0.000104829	0	0.000389799	0.000136545	0.000282264	0.000102473	0	0	0.00016649	9.82398E-05	0.000112982	8.29787E-05	0.000218047	8.83949E-05	0.000166787	7.53509E-05	0	0.000106345	0.000145627	0.000177267	0.000162091	0	0	5.60591E-05	0	8.0086E-05	0	0.000181324	0.000308772	0	0.000146816	0	0	0	0.000108382	0
18181	0.000150192	0.000134296	0	0	6.93995E-05	0.000216714	0	0	0	0	0	0	7.52594E-05	4.74698E-05	0	0	0.000195729	0.00027441	5.93825E-05	0	0	0	0	0	2.73316E-05	0.000155875	0	0	0	0	0	0	0.000315029	8.39505E-05	0	0	0	0	3.48567E-05	0	0	0	0	0.00015101	0.00029411	0.000165538	0	0	0
18182	3.74879E-05	0.00011809	0	0	6.93995E-05	0.000188326	0	0	0	0	0	0	9.26208E-05	5.6494E-05	0	0	0.000177996	0.000253407	5.34176E-05	0	0	0	0	0	3.49844E-05	0.000103323	0	0	0	0	0	0	0.000286874	4.84143E-05	0	0	0	0	4.82446E-05	0	0	0	0	0.000125842	0.000343128	0.000165538	0	2.55016E-05	0
18195	6.00768E-05	3.93214E-05	0	0	5.78329E-05	0.000120016	0	0	0	0	0	0	2.77146E-05	3.02867E-05	0	0	0.000118922	0.000159715	2.92906E-05	0	0	0	0	0	2.79329E-05	8.90713E-05	0	0	0	0	0	0	0.000181433	6.19704E-05	0	0	0	0	3.01529E-05	0	0	0	0	5.03368E-05	0.000122546	7.35725E-05	0	0	0
18209	7.50959E-05	0.000144849	0	0	0.000104099	0.000296809	0	0	0	0	0	0	0.000130848	8.48028E-05	0	0	0.000236182	0.000348652	5.44859E-05	0	0	0	0	0	2.95181E-05	0.000154361	0	0	0	0	0	0	0.000392027	6.45847E-05	0	0	0	0	4.10079E-05	0	0	0	0	0.00015101	0.00029411	0.000248307	0	0	0
18225	7.50959E-05	9.45975E-05	0	0	5.78329E-05	0.000260437	0	0	0	0	0	0	0.000127025	7.54078E-05	0	0	0.00019462	0.00027021	6.52585E-05	0	0	0	0	0	2.55277E-05	7.12571E-05	0	0	0	0	0	0	0.000310145	0	0	0	0	0	3.01529E-05	0	0	0	0	0.00015101	0.00029411	0.000262102	0	0	0
18233	0.000175664	0.000131783	0.00020141	0.00029088	0.000220845	0.000241173	0.000376326	0.000143958	0.00033406	0.000192386	0.000325621	0.000117291	0.000151873	0.000137712	0.000334493	0	0.000189965	0.000382439	0.00014396	0	0	0.000240597	0.0001593	0.00015611	7.73484E-05	0.000353257	0.000136797	0	0.000184202	0	0.000231128	6.40761E-05	0.000416592	0.000257952	0	0	0.000211062	0	8.35838E-05	0	0.000275663	0.000411696	0	0.0001146	0	0.000142915	0	0.000107362	0
18236	3.74879E-05	5.31404E-05	0	0	3.46998E-05	0.000157656	0	0	0	0	0	0	6.21188E-05	4.5121E-05	0	0	0.00024516	0.000335137	7.53188E-05	0	0	0	0	0	3.68976E-05	0.000136546	0	0	0	0	0	0	0.000375507	9.68287E-05	0	0	0	0	3.06956E-05	0	0	0	0	4.19473E-05	9.80365E-05	6.4376E-05	0	2.55016E-05	0
18246	5.0104E-05	5.41454E-05	0	0	4.62663E-05	0.000207335	0	0	0	0	0	0	5.16861E-05	3.65913E-05	0	0	0.00018786	0.00025222	4.95003E-05	0	0	0	0	0	4.55344E-05	0.00017458	0	0	0	0	0	0	0.000288741	9.03412E-05	0	0	0	0	7.03768E-05	0	0	0	0	6.9297E-05	0.000196073	8.27691E-05	0	0	0
18273	5.0104E-05	4.54772E-05	0	0	6.93995E-05	0.00012762	0	0	0	0	0	0	5.67033E-05	3.80747E-05	0	0	0.000177552	0.000240623	6.12522E-05	0	0	0	0	0	2.58557E-05	0.000109112	0	0	0	0	0	0	0.000267337	5.80972E-05	0	0	0	0	3.41934E-05	0	0	0	0	5.35248E-05	0.000220582	9.93229E-05	0	0	0
18299	8.75919E-05	7.0477E-05	0	0	6.93995E-05	0.000190733	0	0	0	0	0	0	8.42586E-05	6.34167E-05	0	0	0.000260122	0.000346277	6.89977E-05	0	0	0	0	0	6.33546E-05	0.000188742	0	0	0	0	0	0	0.000395187	0.000193657	0	0	0	0	6.62157E-05	0	0	0	0	0.000119634	0.000205877	0.000117164	0	0	0
18334	0.000114747	8.41704E-05	9.34649E-05	0.000222896	0.000265492	0.000140801	7.87737E-05	8.6545E-05	0.000159123	3.34678E-05	0.000136837	0.000109633	6.53841E-05	0.000119663	0	0	0.000238177	0.000381983	7.22918E-05	0	0	0.000230082	0.000137674	6.94072E-05	5.78336E-05	0.000347734	9.61564E-05	0	8.02305E-05	0	9.72432E-05	0	0.000411707	0.000224158	0	0	0	0	6.90501E-05	0	5.59641E-05	0	0	0.00016091	0	0	0	9.12956E-05	0
18435	0	4.44721E-05	0	0	9.8316E-05	0.000128634	0	0	0	0	0	0	7.54983E-05	5.09311E-05	0	0	0.000173562	0.000235783	7.71884E-05	0	0	0	0	0	3.64603E-05	0.000121137	0	0	0	0	0	0	0.000269348	7.74629E-05	0	0	0	0	9.64892E-05	0	0	0	0	0.000113258	0.00027777	0.000262102	0	0	0
18439	0.0004382	0.00039648	0.000370092	0.000891957	0.001029889	0.001146555	0.000913572	0.000201754	0.000784704	0.000445014	0.000606517	0.00017603	0.000364351	0.000369745	0.001224968	0.00136886	0.000871247	0.001606007	0.000554653	0	0	0.000459163	0.000369285	0.000680298	0.000344487	0.000961881	0.000249662	0.000914454	0.000332839	0.000263259	0.000207011	0.000219024	0.001447728	0.000676736	0.001107014	0.000859159	0.000179389	0	0.000343743	0	0.00037448	0.000491634	0	0.000592967	0.00100226	0.000660681	0.002856028	0.000410065	0
18507	0.000284283	0.00014824	8.61112E-05	0.000416073	0.000357022	0.000370314	0.000424737	0.000128095	0.000325233	0.000234274	0.00029876	8.78748E-05	0.000192489	0.000180484	0.00085793	0.000779597	0.000466047	0.000806428	0.000156959	0	0	0.000118421	0.000148901	0.000300199	0.00010796	0.000425226	8.60233E-05	0.000500112	0.000162619	0	0.00017955	6.88527E-05	0.000890213	0.000289711	0	0	0.000240213	0	0.00015589	0	0.000256475	0.000329357	0	0.000292289	0.000383976	0.000259895	0	0.000148292	0
18528	0.000154397	9.96226E-05	9.65517E-05	0.000237013	0.000245443	0.000333688	0.000118076	0.000106788	0.000280978	0.000165612	0.000200567	0.000170613	0.000138891	6.89796E-05	0	0	0.000393341	0.00074972	0.000145652	0	0	5.83342E-05	9.29022E-05	0.000106217	9.01395E-05	0.000373209	0.000176898	0	6.3809E-05	0	9.17198E-05	2.91255E-05	0.000783767	0.000232098	0	0	6.22256E-05	0	0.000111747	0	8.47456E-05	0.000137232	0	0.00021175	0.000147055	7.57797E-05	0	0.000125978	0
18546	0.000317806	0.000279898	0.000224289	0.000509318	0.000296876	0.000285783	0.000384928	0.000171134	0.000385058	0.000421046	0.000368953	0.000184714	0.000193444	0.000164785	0.000434841	0.000411571	0.000471921	0.00074908	0.000179572	0	0	0.000157728	0.000171816	0.000261265	0.000134471	0.000515189	0.000231875	0.000250056	0.00024726	0	0.000254777	6.40761E-05	0.000618279	0.000401452	0	0	0.00016145	0	0.000176877	0	0.000177486	0.000576375	0	0.000253697	0.000245091	0.000128752	0	6.37539E-05	0
18609	0	4.62309E-05	0	0	3.46998E-05	8.23766E-05	0	0	0	0	0	0	3.87048E-05	3.01631E-05	0	0	7.81363E-05	0.000124649	3.38311E-05	0	0	0	0	0	2.18653E-05	4.15963E-05	0	0	0	0	0	0	0.000145232	0	0	0	0	0	3.01529E-05	0	0	0	0	5.03368E-05	9.80365E-05	5.51794E-05	0	0	0
19053	0.000593318	0.000692082	0.000503912	0.001725218	0.001076155	0.000816035	0.000978514	0.000309265	0.00107978	0.000412625	0.000797455	0.000302566	0.000538124	0.000608825	0.000836233	0.000877925	0.000705332	0.001305298	0.000554385	0	0.001541188	0.000766356	0.000649878	0.000755912	0.000233138	0.001111521	0.00034571	0.001000223	0.000487857	0	0.000663354	0.000283566	0.001468414	0.000910577	0	0	0.000543773	0.011175303	0.000350919	0	0.001194753	0.000843977	0	0.000606222	0.00142153	0.000761476	0	0.000463363	0
19057	6.75263E-05	0.000131532	0	0	0.000185065	0.000236611	0	0	0	0	0	0	0.000157129	9.4816E-05	0	0	0.000315538	0.000436865	9.27685E-05	0	0	0	0	0	4.50971E-05	0.000162911	0	0	0	0	0	0	0.000466008	0.000145243	0	0	0	0	6.03057E-05	0	0	0	0	0.000142621	0.000735274	0.000606973	0	0	0
19061	0.000139859	0.00017324	0.000157969	0	0.00027382	0.000579171	0.000179813	0.000134007	0.000278649	8.52889E-05	0.000205382	0.000106645	0.0001901	0.000126215	0.000477331	0.000500768	0.00034513	0.000607172	0.000218478	0	0	0.000255619	0.000217876	0.000189304	0.000100744	0.000477868	0.000112973	0.000320572	0.000112604	0	9.10974E-05	0.00011324	0.000572598	0.00027877	0	0	0.000182753	0	0.000164695	0	0	0	0.001155696	0.000239435	0.000658479	0.000676867	0	0.000259988	0.000441817
19063	0.000420898	0.000322737	0.000250934	0.000671661	0.000799328	0.000769651	0.000771206	0.000136048	0.000503113	0.000439831	0.000480196	0.000199843	0.0003536	0.000354787	0.000668986	0	0.000732486	0.001213066	0.000374279	0	0	0.000334232	0.000435384	0.00080711	0.000194273	0.000956982	0.000197811	0.0004501	0.000239847	0	0.000162746	0.000168112	0.00124446	0.000587266	0	0	0.000270205	0	0.000274693	0	0.000329069	0.000180117	0	0.000451689	0.000816971	0.000794583	0	0.000211025	0
19089	7.50959E-05	8.1281E-05	0	0	0	0.000138519	0	0	0	0	0	0	5.63848E-05	3.75803E-05	0	0	0.000191406	0.00026884	7.2826E-05	0	0	0	0	0	3.00647E-05	7.12571E-05	0	0	0	0	0	0	0.000296786	5.42241E-05	0	0	0	0	4.6737E-05	0	0	0	0	4.19473E-05	0.000245091	0.000110359	0	0	0
19205	0.000392902	0.000170602	0.000332869	0.000262275	0.000422257	0.000495147	0.000635587	0.000143788	0.000379051	0.000222183	0.000357423	0.000110754	0.000267191	0.000331423	0.000668986	0	0.000523125	0.000888523	0.000325135	0	0	0.000422109	0.0002251	0.000448966	0.000205916	0.000859805	0.000116638	0	0.000176976	0	0.000369057	0.000223334	0.000952415	0.000428467	0	0	7.84827E-05	0	0.000227292	0	0.000440357	0.000497466	0	0.000280208	0.000359467	0.000244261	0	9.95836E-05	0
19209	7.50959E-05	8.47986E-05	0	0	7.51828E-05	0.000209997	0	0	0	0	0	0	6.90475E-05	4.46266E-05	0	0	0.000198943	0.000269936	8.01264E-05	0	0	0	0	0	3.03927E-05	8.01642E-05	0	0	0	0	0	0	0.000302819	4.84143E-05	0	0	0	0	3.73896E-05	0	0	0	0	6.04041E-05	0.000196073	0.000151743	0	0	0
19217	0	4.76128E-05	0	0	3.46998E-05	0.000162599	0	0	0	0	0	0	4.97747E-05	3.81984E-05	0	0	0.000145965	0.000199621	5.04796E-05	0	0	0	0	0	3.96308E-05	0.00013138	0	0	0	0	0	0	0.000226396	7.09754E-05	0	0	0	0	6.03057E-05	0	0	0	0	7.55052E-05	0.000147055	5.51794E-05	0	0	0
19230	0.000437599	0.000295099	0.00026133	0.000560585	0.000578483	0.000474869	0.000504523	0.000157822	0.000567595	0.000284584	0.00048311	0.000190411	0.00026735	0.000279009	0	0	0.000420384	0.000821039	0.00055581	0	0	0.000454156	0.000164638	0.000401999	0.000177874	0.000842971	0.000169675	0	0.000351982	0	0.000337317	0.000137356	0.000813934	0.000426724	0	0	0.000387368	0	0.000170243	0	0.000288455	0.000792515	0	0.000328531	0.000514692	0.000365656	0	0.00020669	0
19243	0.000188521	0.000107663	0	0	0.000170569	0.000297696	0.000133932	0	0.000272519	0	0.000244913	0	7.90821E-05	0.000132767	0	0	0.000245714	0.000382439	0.000202186	0	0	0.000107655	7.5877E-05	6.86244E-05	0.000110748	0.000242897	0.000115021	0.000413592	0.000152297	0.000307355	0.000311178	5.33579E-05	0.000257712	6.29386E-05	0.001183275	0.00107315	0.000286182	0	0.000128632	0	0	0	0	7.55052E-05	0.00029607	0.000195335	0.002539957	9.7416E-05	0
19246	0.000287647	0.000200376	0.000174174	0.000187605	0.000252768	0.000486275	0.000695131	0.000184785	0.000619084	0.000291925	0.000379089	0.000124295	0.000269819	0.00022783	0.000334493	0.000259866	0.000254469	0.000525991	0.000280175	0	0	0.000190775	0.000201449	0.000157079	9.89403E-05	0.000400376	0.000137012	0	0.000220516	0	0.000344397	5.8251E-05	0.000625031	0.000252045	0	0	0.000240213	0	0.000115666	0	0.000382155	0.000274464	0	0.000134064	0.000179734	0.000198646	0	0.00015709	0
19249	5.0104E-05	5.71605E-05	0	0	0	0.00030416	0	0	0	0	0	0	0	0	0	0	0.000257129	0.000271214	0	0	0	0	0	0	5.46632E-05	0.000160328	0	0	0	0	0	0	0.000320632	5.80972E-05	0	0	0	0	9.64892E-05	0	0	0	0	0	0	0	0	0	0
19258	0.000100088	4.39696E-05	0	0	2.54465E-05	0.000108103	0	0	0	0	0	0	4.66688E-05	3.65913E-05	0	0	0.000124464	0.000170308	6.00948E-05	0	0	0	0	0	2.73316E-05	0.000113566	0	0	0	0	0	0	0.000182869	6.77801E-05	0	0	0	0	3.98018E-05	0	0	0	0	5.03368E-05	0.000106206	0.000165538	0	0	0
19260	7.50959E-05	5.16329E-05	0	0	6.93995E-05	0.000167415	0	0	0	0	0	0	6.2756E-05	4.05471E-05	0	0	0.000146187	0.000200351	6.56146E-05	0	0	0	0	0	5.6467E-05	0.000185268	0	0	0	0	0	0	0.000226827	0.000103316	0	0	0	0	5.08981E-05	0	0	0	0	7.13104E-05	0.000220582	0.000124154	0	0	0
19273	6.00768E-05	7.49996E-05	0	0	3.85553E-05	0.000253466	0	0	0	0	0	0	0.000124238	7.41716E-05	0	0	0.000209583	0.000286647	0.000120813	0	0	0	0	0	6.37919E-05	0.000189989	0	0	0	0	0	0	0.000329682	0.000290486	0	0	0	0	8.84685E-05	0	0	0	0	7.55052E-05	0.000134637	7.17332E-05	0	0	0
19288	7.50959E-05	7.61303E-05	0	0	6.93995E-05	0.000176539	0	0	0	0	0	0	5.97296E-05	3.65913E-05	0	0	0.00015195	0.000217245	5.93825E-05	0	0	0	0	0	3.12127E-05	9.92255E-05	0	0	0	0	0	0	0.000244209	3.48583E-05	0	0	0	0	3.48567E-05	0	0	0	0	7.55052E-05	0.000196073	6.62153E-05	0	0	0
19294	3.74879E-05	4.43465E-05	0	0	6.93995E-05	0.000181355	0	0	0	0	0	0	5.37567E-05	3.86928E-05	0	0	0.000148847	0.000200077	6.6772E-05	0	0	0	0	0	3.03927E-05	0.000109112	0	0	0	0	0	0	0.00023286	6.19704E-05	0	0	0	0	4.10079E-05	0	0	0	0	3.77526E-05	0.00029411	8.27691E-05	0	0	0
19300	5.0104E-05	4.59797E-05	0	0	6.36162E-05	0.00012762	0	0	0	0	0	0	4.58724E-05	3.16465E-05	0	0	0.000136766	0.000176426	5.23492E-05	0	0	0	0	0	3.27979E-05	0.000110448	0	0	0	0	0	0	0.000207003	9.68287E-05	0	0	0	0	2.81628E-05	0	0	0	0	3.77526E-05	0.000127447	6.62153E-05	0	0	0
19303	2.49919E-05	5.42711E-05	0	0	5.01219E-05	0.000116341	0	0	0	0	0	0	4.5952E-05	3.44898E-05	0	0	9.6756E-05	0.000135424	5.00345E-05	0	0	0	0	0	2.48717E-05	9.50391E-05	0	0	0	0	0	0	0.000152271	5.16097E-05	0	0	0	0	4.55911E-05	0	0	0	0	5.53704E-05	0.000196073	0.000110359	0	2.55016E-05	0
19306	3.74879E-05	7.56278E-05	0	0	2.31332E-05	9.53034E-05	0	0	0	0	0	0	4.37221E-05	3.22646E-05	0	0	0.00011726	0.000161633	5.34176E-05	0	0	0	0	0	3.12127E-05	0.000118732	0	0	0	0	0	0	0.000182726	7.74629E-05	0	0	0	0	3.61834E-05	0	0	0	0	3.77526E-05	0.000441164	4.59828E-05	0	0	0
19309	7.50959E-05	7.46227E-05	0	0	4.62663E-05	0.000156009	0	0	0	0	0	0	9.25411E-05	5.3898E-05	0	0	0.000158268	0.000214232	6.16083E-05	0	0	0	0	0	4.1544E-05	0.000169236	0	0	0	0	0	0	0.000242629	9.68287E-05	0	0	0	0	6.2718E-05	0	0	0	0	4.19473E-05	0.000196073	0.000119555	0	0	0
19322	6.75263E-05	4.54772E-05	0	0	6.93995E-05	0.000151066	0	0	0	0	0	0	4.62706E-05	3.64677E-05	0	0	0.000224212	0.000296783	5.4575E-05	0	0	0	0	0	2.64023E-05	8.58648E-05	0	0	0	0	0	0	0.00033471	7.74629E-05	0	0	0	0	3.4314E-05	0	0	0	0	0.000100674	0.000196073	0.000101162	0	0	0
19348	7.50959E-05	5.16329E-05	0	0	0.000138799	0.000137886	0	0	0	0	0	0	0.000118105	6.92268E-05	0	0	0.000204374	0.000278885	6.52585E-05	0	0	0	0	0	5.46632E-05	0.0001247	0	0	0	0	0	0	0.000323649	6.45847E-05	0	0	0	0	6.22958E-05	0	0	0	0	7.55052E-05	0.00029411	0.000165538	0	0.000127508	0
19357	7.50959E-05	7.63815E-05	0	0	6.93995E-05	0.000169316	0	0	0	0	0	0	9.94698E-05	6.34167E-05	0	0	0.000267991	0.00035203	8.30643E-05	0	0	0	0	0	3.64603E-05	0.000175203	0	0	0	0	0	0	0.000395331	0.000125877	0	0	0	0	6.71806E-05	0	0	0	0	7.55052E-05	0.000134964	7.17332E-05	0	0	0
19370	0.000396987	0.000326255	0.000288838	0.000412358	0.00068212	0.000683979	0.000638117	0.000137366	0.000300347	0.000230604	0.000250487	0.000138582	0.000294188	0.000348236	0.00100348	0.0010205	0.000594944	0.001186036	0.000417547	0	0	0.000182513	0.000235269	0.00037667	0.000181318	0.000743122	0.000140246	0.000500112	0.000200623	0	0.000188029	0.000203878	0.001173208	0.000571967	0	0	0.000168177	0	0.000240198	0	0.000772944	0.000308772	0	0.000555047	0.000556847	0.000608445	0	0.000198785	0
19399	5.0104E-05	3.36682E-05	0	0	2.31332E-05	6.90696E-05	0	0	0	0	0	0	3.97401E-05	3.15229E-05	0	0	0.000104514	0.000141817	4.35353E-05	0	0	0	0	0	2.62383E-05	8.09658E-05	0	0	0	0	0	0	0.000162902	7.26215E-05	0	0	0	0	3.7269E-05	0	0	0	0	5.03368E-05	9.80365E-05	8.27691E-05	0	0	0
19406	3.74879E-05	5.69093E-05	0	0	6.36162E-05	0.00010861	0	0	0	0	0	0	4.63502E-05	3.32536E-05	0	0	0.000157824	0.000213045	5.58214E-05	0	0	0	0	0	8.19947E-05	0.000164782	0	0	0	0	0	0	0.000246651	9.03412E-05	0	0	0	0	7.23669E-05	0	0	0	0	8.80893E-05	0.000134964	8.27691E-05	0	0	0
19412	4.50576E-05	4.63565E-05	0	0	2.77598E-05	0.000100373	0	0	0	0	0	0	4.10144E-05	2.55892E-05	0	0	0.000149512	0.000208205	5.81361E-05	0	0	0	0	0	3.90295E-05	9.79785E-05	0	0	0	0	0	0	0.000238032	0.000106512	0	0	0	0	5.83157E-05	0	0	0	0	8.17134E-05	0.000127447	5.51794E-05	0	0	0
20095	0.000183715	0.000287436	0.000276219	0	0.000259786	0.000126733	0.000477365	0	0	0.000294732	0	0	0.000303506	0.000315971	0	0	0.000286056	0.000196242	0.000454049	0	0	0	0.000367237	0.000369308	0.000214389	0.000318608	0	0	0	0	0.000178694	0.000392029	0.000327815	0.000464778	0	0	0.000737457	0	0.000311298	0	0.000301886	0	0	0.000370143	0.000245091	0.000420283	0	0.000501743	0
20099	0.000331023	0.000271732	0	0	0.000100244	0.000173244	0	0	0	0	0	0	0.000131405	7.41716E-05	0	0	0	5.47907E-05	9.61516E-05	0	0	0	0	0	0.000119056	8.46178E-05	0	0	0	0	0	0	5.02783E-05	8.39505E-05	0	0	0	0	8.4428E-05	0	0	0	0	0.000176179	0.000375807	0.000211521	0	0.000142809	0
20251	0.00054009	0.00158655	0	0	0.000183138	0.000248651	0	0	0	0	0	0	0.000432044	0.000272828	0	0	9.97485E-05	0.000109581	0.000195864	0	0	0	0	0	0.000168854	0.000136546	0	0	0	0	0	0	0.000129287	8.71458E-05	0	0	0	0	0.000138703	0	0	0	0	0.000381721	0.0004477	0.000381658	0	0.000308569	0
20253	0.000578059	0.001294466	0.000892161	0.001155347	0.000707104	0.000309229	0.001429734	0.001357884	0.00126244	0.000853536	0.00110065	0.001412346	0.000676379	0.00095533	0.000700628	0.000646855	0.000431024	0.000441887	0.00082548	0	0	0.000460164	0.001069986	0.001275813	0.000583639	0.000813132	0.001530094	0	0.00145203	0	0.001131989	0.001314259	0.000599892	0.000912417	0	0	0.001301131	0	0.00097243	0	0.001389188	0.000338277	0	0.00052216	0.000408486	0.000712734	0	0.000719144	0
20255	0.00023454	0.000722735	0	0	9.25327E-05	0.000180595	0	0	0	0	0	0	0.000217018	0.000148343	0	0	0	0	8.90293E-05	0	0	0	0	0	0.000109326	0.000112853	0	0	0	0	0	0	0	7.74629E-05	0	0	0	0	0.000120611	0	0	0	0	0.000176179	0.0002696	0.000193128	0	0.000142809	0
20257	0.000186839	0.000426003	0	0	0.000208199	0.000154868	0	0	0	0	0	0	0.000191135	0.000112864	0	0	0	0	8.60913E-05	0	0	0	0	0	7.10621E-05	5.34428E-05	0	0	0	0	0	0	0	9.68287E-05	0	0	0	0	5.02347E-05	0	0	0	0	0.000142621	0.000261431	0.000165538	0	0.000118965	0
20259	0.000306632	0.000764318	0	0	0.000100244	0.000249791	0	0	0	0	0	0	0.000256837	0.000154524	0	0	0	0	0.000231476	0	0	0	0	0	0.000247788	0.000148482	0	0	0	0	0	0	0	6.45847E-05	0	0	0	0	0.000184958	0	0	0	0	0.000119634	0.000245091	0.000229914	0	0.000290718	0
20355	0.000184676	0.000315576	0	0	6.5544E-05	0.000181609	0	0	0	0	0	0	0.000154341	0.000104458	0	0	0	0	0.000103274	0	0	0	0	0	0.000178585	0.000133607	0	0	0	0	0	0	0	8.71458E-05	0	0	0	0	9.64892E-05	0	0	0	0	0.0001594	0.000196073	0.000174735	0	0.000105704	0
20357	0.001211147	0.002897221	0.000618757	0.000828803	0.000799328	0.000988899	0.001086807	0.00088833	0.000983056	0.000530086	0.001073029	0.001157967	0.001133589	0.001032468	0	0	0.000395669	0.000317147	0.001061407	0	0.001541188	0.000841214	0.00074071	0.000532146	0.00136964	0.001207807	0.000978273	0.000600134	0.001071241	0	0.000921243	0.001245289	0.000482097	0.001321905	0	0	0.001067926	0	0.001324978	0	0.0017141	0.000659743	0	0.000677868	0.000829389	0.001121613	0	0.001416485	0
20359	0.00027407	0.000532661	0	0	0.000144582	0.000197197	0	0	0	0	0	0	0.000266792	0.000151434	0	0	0	0	0.00010087	0	0	0	0	0	8.74611E-05	9.97599E-05	0	0	0	0	0	0	0	0.00013556	0	0	0	0	5.37324E-05	0	0	0	0	0.00015101	0.000375807	0.000220718	0	0.000184886	0
20459	0.000269745	0.00065163	0.000501006	0.001022352	0.000401592	0.000101387	0.000960297	0.000484482	0.000699871	0.000430979	0.000730937	0.000571699	0.000341415	0.000491757	0.000930253	0.000738862	0.000226872	0.000222542	0.000323265	0	0	0.000175253	0.000732197	0.000439722	0.000238878	0.000491585	0.000636551	0	0.00094991	0	0.000418146	0.00052123	0.000311582	0.000560057	0	0	0.000544614	0	0.000383484	0	0.000624239	0.00029402	0	0.000206213	0	0.000282702	0	0.000225434	0
20535	0.000402154	0.00041947	0	0	0.000294948	0.000555852	0	0	0	0	0	0	0.000305895	0.000195566	0	0	3.32495E-05	3.65271E-05	0.000287119	0	0	0	0	0	0.000204987	0.000203973	0	0	0	0	0	0	6.46435E-05	0.000309852	0	0	0	0	0.000223131	0	0	0	0	0.000356552	0.000955856	0.000446034	0	0.00041338	0
20537	0.000241509	0.000311682	0	0	0.000213982	0.000333182	0	0	0	0	0	0	0.000304621	0.000171584	0	0	0	0	0.000155178	0	0	0	0	0	0.000243798	0.000155875	0	0	0	0	0	0	0	0.000106512	0	0	0	0	0.000145759	0	0	0	0	0.00031041	0.00085782	0.000312683	0	0.00020975	0
20539	0.000423661	0.000217712	0	0	0.000142655	0.00026614	0	0	0	0	0	0	0.000289251	0.000166886	0	0	2.21663E-05	3.65271E-05	0.000126867	0	0	0	0	0	0.000115558	9.77112E-05	0	0	0	0	0	0	3.76369E-05	0.000164609	0	0	0	0	8.74433E-05	0	0	0	0	0.000285242	0.000490183	0.000280495	0	0.000186926	0
21031	0.001011813	0.000917709	0.000474088	0.000695808	0.000968432	0.000993842	0.000921332	0.000670756	0.001019343	0.000630058	0.00110065	0.000709255	0.00117102	0.000985369	0.000334493	0.000519732	0.000504727	0.000482706	0.001123817	0.003165247	0.002568647	0.000494464	0.000809201	0.000953137	0.000877398	0.001069836	0.000763322	0.000633391	0.000776593	0	0.000573735	0.000474046	0.000561393	0.001170465	0	0	0.000494441	0	0.000915079	0	0.000929963	0.001517786	0	0.000636425	0.00091174	0.000830082	0	0.000975307	0
21033	0.000222164	0.000116834	0	0	6.65464E-05	0.0001901	0	0	0	0	0	0	0.000105522	6.63836E-05	0	0	0	0	0.000142447	0	0	0	0	0	0.000104953	7.12571E-05	0	0	0	0	0	0	0	0.000116194	0	0	0	0	4.99935E-05	0	0	0	0	0.000109063	0.0002696	0.000114957	0	0.000172136	0
21035	0.00054033	0.000313189	0	0	0.000161932	0.000269181	0	0	0	0	0	0	0.000237804	0.000146118	0	0	0	0	0.000172895	0	0	0	0	0	0.000150925	0.00015632	0	0	0	0	0	0	0	0.000232389	0	0	0	0	0.000124652	0	0	0	0	0.0002391	0.000498352	0.0002667	0	0.000274142	0
21039	0.000275392	0.000296607	0	0	0.000138799	0.000300991	0	0	0	0	0	0	0.000300639	0.000173067	0	0	0	0	0.000231476	0	0	0	0	0	0.000134307	0.000160328	0	0	0	0	0	0	0	0.000193657	0	0	0	0	0.000113737	0	0	0	0	0.000201347	0.000343128	0.000229914	0	0.000225306	0
21073	0.000921577	0.000635298	0.000433643	0.000473655	0.000608865	0.000952273	0.001076011	0.000674158	0.001024614	0.000576294	0.000863719	0.000862779	0.000674626	0.000716003	0.00036523	0.000337825	0.000368626	0.000456863	0.000653831	0	0	0.000166991	0.000810237	0.000760981	0.000664868	0.00083825	0.000813988	0.000875195	0.000801648	0	0.000703885	0.000372224	0.000461842	0.000998885	0	0	0.00041708	0	0.000585026	0	0.000721137	0.000716008	0	0.000419641	0.001008796	0.00050434	0	0.000475859	0
21075	0.000569407	0.000579017	0	0	8.09661E-05	0.000481206	0	0	0	0	0	0	0.000279774	0.000165279	0	0	0	0	0.000172272	0	0	0	0	0	0.00025883	0.000231585	0	0	0	0	0	0	0	0.00027112	0	0	0	0	0.00027608	0	0	0	0	0.00013205	0.000465673	0.000220718	0	0.000288168	0
21077	0.000515699	0.000524495	8.44316E-05	0.000111448	0.000271121	0.000525816	0.000242562	0.000139365	0.000183886	0.000107529	0.000128475	0.00011645	0.000595783	0.000419193	0.000404104	0.000500768	0.000192404	0.000173139	0.000399029	0	0	0.00016649	0.000183688	0.000126439	0.000352413	0.000297498	0.000115452	0	0.000110071	0	9.14086E-05	0.000107648	0.000216053	0.00036456	0	0.001788583	0.000102028	0	0.000249123	0	0.000200511	0	0	0.000430715	0.000649655	0.000428008	0	0.000422051	0
21079	0.000596442	0.000437937	0.000520389	0.000906817	0.000685513	0.00076192	0.001333417	0.000875529	0.001026575	0.000688357	0.001007271	0.000986046	0.000527214	0.000642202	0.001083035	0.000956587	0.000494087	0.00047257	0.000751051	0	0	0.000885528	0.000804462	0.000572702	0.00034979	0.000749535	0.000686462	0	0.000992512	0	0.001104138	0.000726739	0.000662812	0.000780149	0	0	0.000304401	0	0.000452414	0	0.00087304	0.000274464	0	0.000379204	0	0.000308453	0	0.000529413	0
21107	0.000276473	0.00012613	0	0	3.93264E-05	8.11092E-05	0	0	0	0	0	0	7.40648E-05	4.73462E-05	0	0	0	0	3.07151E-05	0	0	0	0	0	7.49432E-05	9.35249E-05	0	0	0	0	0	0	0	8.71458E-05	0	0	0	0	4.05858E-05	0	0	0	0	6.71157E-05	0.000147055	6.6951E-05	0	7.65047E-05	0
21109	0.000476769	0.000169346	0	0	0.000208199	0.000314298	0	0	0	0	0	0	0.000277544	0.000173561	0	0	6.6499E-05	0.000109581	0.00026415	0	0	0	0	0	0.000362253	0.000280575	0	0	0	0	0	0	0.000129287	0.00020334	0	0	0	0	0.000155468	0	0	0	0	0.000352357	0.00085782	0.000354068	0	0.000382524	0
21129	0.00033667	0.000303767	0.000273903	0.000566528	0.000400589	0.000119763	0.000842221	0.000599691	0.000782129	0.00050504	0.000745001	0.000604477	0.000350414	0.000476058	0.000334493	0.000727624	0.000242056	0.000302901	0.000386031	0	0	0.000380299	0.000624386	0.000419294	0.000320927	0.000519998	0.000525842	0.000666899	0.000614631	0	0.000409977	0.000373855	0.000334853	0.000532655	0	0	0.00025619	0	0.000278673	0	0.000679564	0.000370527	0	0.000158729	0	0.00024702	0	0.00037041	0
21147	0.000631647	0.000392837	0.000353342	0.000539409	0.00057085	0.000540264	0.001051215	0.000977724	0.001337343	0.000673674	0.000997515	0.00081702	0.000509773	0.000593867	0.001403967	0.001056319	0.000639388	0.000460699	0.000565514	0	0	0.000387559	0.000873322	0.00121155	0.000515638	0.000716935	0.000799543	0.000410842	0.00077284	0	0.000551875	0.000354399	0.000542718	0.000643427	0	0	0.000255069	0	0.000568563	0	0.000798527	0.001040562	0	0.000356049	0.000367637	0.000388831	0	0.000555552	0
21149	0.000593919	0.000457158	0.000381577	0.000362207	0.00028207	0.000376524	0.000604719	0.000533262	0.000514759	0.000451707	0.000476775	0.00054135	0.000395092	0.000443175	0	0	0.000345684	0.000250302	0.000408466	0	0	0.000202042	0.000328931	0.000702142	0.000301795	0.000516614	0.000447903	0.000351829	0.000494145	0	0.000352721	0.000211917	0.000314742	0.00043447	0	0	0	0	0.000466525	0	0.000594498	0.000437427	0	0.000273161	0.000473843	0.000238559	0	0.000508119	0
21217	0.000842036	0.000556279	0.000610586	0.000554641	0.00056869	0.00036195	0.001543424	0.00068126	0.000828714	0.000721393	0.001017661	0.00079853	0.000792573	0.001015656	0.00112462	0.000745885	0.000396001	0.000380065	0.000904182	0	0	0.000369784	0.000465408	0.00048216	0.000405491	0.000608624	0.000746398	0	0.000976184	0	0.001024554	0.000566782	0.000487699	0.000525877	0	0	0.000249183	0.004063747	0.000585207	0	0.000512311	0.000583236	0	0.000404708	0.000545737	0.000319857	0	0.00056639	0
21218	0.000238505	0.000330526	0	0	0.000109883	0.000180215	0	0	0	0	0	0	0.000336477	0.000203972	0	0	0	0	0.000142447	0	0	0	0	0	0.000123375	9.20107E-05	0	0	0	0	0	0	0	0.000142048	0	0	0	0	0.000120611	0	0	0	0	8.80893E-05	0.000257182	0.000124154	0	0.000142809	0
21220	0.00050861	0.000362184	0.000314576	0.000453594	0.000296876	0.000347249	0.00100584	0.000560522	0.00047222	0.000388658	0.000567113	0.000827853	0.000458963	0.00062094	0.00036523	0.000667925	0.000213018	0.00021825	0.000462774	0	0	0.000293924	0.000275555	0.000412138	0.000288895	0.000399663	0.000574136	0.000237553	0.000627768	0	0.000540906	0.000269353	0.000395618	0.000359912	0	0	0.000632907	0	0.000571457	0	0.000463702	0.00051462	0	0.000129198	0.000108821	0.000205267	0	0.000349244	0
21244	0.000175664	0.000437309	0	0	0.000161932	0.000384382	0	0	0	0	0	0	0.000345476	0.000202488	0	0	0	0	0.00015865	0	0	0	0	0	0.000193125	0.000243432	0	0	0	0	0	0	0	0.000164609	0	0	0	0	0.000152754	0	0	0	0	0.000162756	0.000506522	0.000469025	0	0.00027682	0
21255	0.000572411	0.00039246	0.000159739	0.00050969	0.000652664	0.000543178	0.001078879	0.000533857	0.00074903	0.00032345	0.00068165	0.00042107	0.000686572	0.000718722	0.001210504	0.001068259	0.00028517	0.000313129	0.000536758	0	0	0.000412095	0.000512043	0.000463298	0.000320162	0.000645678	0.000390339	0.00062514	0.000533087	0	0.000416512	0.000281702	0.000270497	0.00064362	0	0.000223573	0.000437261	0	0.000632969	0	0.000646945	0.000617544	0	0.000404204	0.001102911	0.000585453	0	0.000625043	0.000475047
21266	0.000525912	0.000592208	0.000259741	0.000601077	0.00037815	0.000439764	0.000565416	0.000470405	0.000473201	0.000266447	0.000509717	0.000391281	0.00049488	0.000514503	0	0	0.00018254	0.00028199	0.000457789	0	0	0.000416852	0.000296951	0.000535743	0.000309065	0.000464151	0.000390878	0	0.0006151	0	0.000455332	0.000347525	0.000315317	0.000356426	0	0	0.000202093	0	0.000476476	0	0.000718579	0.00029402	0	0.000247992	0.000347703	0.000279944	0	0.000415421	0
21279	0.000212311	0.000373114	0	0	9.25327E-05	0.000270322	0	0	0	0	0	0	0.000232946	0.000142162	0	0	6.6499E-05	0.000109581	0.000195864	0	0	0	0	0	0.000159616	0.000160328	0	0	0	0	0	0	0	0.000251755	0	0	0	0	0.000150764	0	0	0	0	0.000109063	0.000326788	0.000137949	0	0.000216763	0
21335	0.000108499	0.000443088	0	0	0.000213982	0.000532279	0	0	0	0	0	0	0.000312585	0.000185429	0	0	0	0	0.000187585	0	0	0	0	0	0.000216466	0.000198896	0	0	0	0	0	0	0	9.68287E-05	0	0	0	0	0.000142322	0	0	0	0	0.000264268	0.000588219	0.00032188	0	0.000316984	0
21337	0.000529156	0.000320224	0	0	0.000208199	0.000570299	0	0	0	0	0	0	0.000352405	0.000207804	0	0	9.97485E-05	7.24151E-05	0.000318992	0	0	0	0	0	0.000190774	0.000197471	0	0	0	0	0	0	8.76279E-05	0.000306656	0	0	0	0	0.000279397	0	0	0	0	0.000252523	0.000836578	0.00031489	0	0.000391322	0
21339	0.000213393	0.000527761	0.000214393	0.00055947	0.000479859	0.000369301	0.000573344	0.000446759	0.000596895	0.000292789	0.000598281	0.000419203	0.000542425	0.000505232	0.00050174	0.000556956	0.000265774	0.000266374	0.000445325	0	0	0.000470179	0.000396456	0.00027843	0.000417189	0.000734838	0.000452431	0	0.000527363	0	0.000458755	0.000338788	0.000330544	0.000527329	0	0	0.000258713	0	0.000517122	0	0.001123119	0.000391111	0	0.000432225	0.000678086	0.000421203	0	0.000465149	0
21354	0.000351449	0.000263943	6.06001E-05	0.000287908	0.000563678	0.000391606	0.000524764	0.000349199	0.000409086	0.000161077	0.000514785	0.00030985	0.000456892	0.000473091	0	0.000585049	0.000203154	0.000323904	0.000338044	0	0	0.000140202	0.000324329	0.000329386	0.000309448	0.000452126	0.00029235	0.000429346	0.000340815	0	0.000402976	0.000224266	0.000355396	0.000431178	0	0	0.00028506	0	0.000421175	0	0.000584585	0.000154386	0	0.000182387	0.000318619	0.000217223	0	0.000319152	0
21357	0.000382809	0.000422988	0.000276309	0.000474769	0.000584961	0.000519099	0.000774411	0.000347286	0.000505197	0.000343315	0.000525428	0.000521179	0.000607889	0.00060796	0.000771142	0.000716387	0.000191406	0.0002619	0.000548331	0	0	0.000282908	0.000338571	0.000353	0.000435173	0.000671776	0.00051711	0.000300067	0.000596614	0	0.000463422	0.000257236	0.000226971	0.000442217	0	0	0	0	0.000572482	0	0.000433322	0.000176343	0	0.000524509	0.000436916	0.000403178	0	0.000667249	0
21368	0.000132049	0.000189321	5.77403E-05	0.000260417	0.000228016	0.0001901	0.000282033	0.000185636	0.000302799	5.54917E-05	0.000276461	0.000256527	0.000240113	0.000236855	0.000668986	0.000571705	9.75318E-05	0.000108577	0.000250439	0	0	8.76265E-05	0.000258046	0.000227698	0.000114629	0.000295004	0.00023748	0.000250056	0.000182513	0	0.000157301	5.99985E-05	0.00012469	0.000244396	0	0	0	0	0.000275356	0	0.000582666	0.000154386	0	7.55052E-05	6.99327E-05	8.47924E-05	0	0.000188329	0
21376	0.000190684	0.000249496	0	0	0.000138799	0.000137632	0	0	0	0	0	0	0.000222991	0.0001298	0	0	0	0	9.79322E-05	0	0	0	0	0	0.000155243	8.90713E-05	0	0	0	0	0	0	0	0.000154926	0	0	0	0	9.84793E-05	0	0	0	0	0.000176179	0.000408486	0.000220718	0	0.000117945	0
21385	0.000167734	0.000179396	0	0	0.000196632	0.000211264	0	0	0	0	0	0	0.000100505	7.23173E-05	0	0	0	0	0.000129716	0	0	0	0	0	0.00010714	0.000151421	0	0	0	0	0	0	0	0.000213023	0	0	0	0	0.000144734	0	0	0	0	0.000106882	0.000138885	0.000144938	0	0.000220971	0
21391	0.000271427	0.000391204	0.000220657	0.00038301	0.000366507	0.000319368	0.000633057	0.00039126	0.000420854	0.000250469	0.000520613	0.000430035	0.000386331	0.000379882	0	0	0.000144968	0.000157249	0.000392352	0.002813553	0	0.000257121	0.000384539	0.000407534	0.000378652	0.00040376	0.000460731	0.000300067	0.000458393	0	0.000369057	0.0002944	0.000260585	0.000350617	0	0	0	0	0.000369373	0	0.00049792	0.000205848	0	0.000163259	0.000117644	0.00019184	0	0.000319662	0
21423	0.000661085	0.000428767	0.00041081	0.000766392	0.000803878	0.000783465	0.001587787	0.000879527	0.001274822	0.000621421	0.001333526	0.000925253	0.000787555	0.001065104	0.001937349	0.00097555	0.000451417	0.000547907	0.000856106	0	0	0.000900049	0.00093574	0.000865316	0.000533512	0.00091984	0.000893328	0.000389087	0.001036897	0	0.000801206	0.000563054	0.000628766	0.001101329	0	0.001026838	0.000146314	0	0.000965374	0	0.001156058	0.001097856	0	0.000345981	0.000300319	0.000328501	0	0.00068408	0
21431	0.000255206	0.000185175	0.000195509	0.000383753	0.00036882	0.000160824	0.00074	0.000256063	0.000350119	0.00021333	0.000430529	0.000343935	0.000368651	0.000453065	0	0	0.000118812	0.00015935	0.000207972	0	0.001541188	8.76265E-05	0.000197492	0.000258152	0.00011605	0.0001736	0.000321456	0	0.000380133	0	0.00029173	0.000154365	0.000193643	0.000258145	0	0	0.000179389	0.002031873	0.000206728	0	0.00013975	0.000205848	0	0.000111076	0	0.000168665	0	0.000120112	0
21435	0.000182753	0.000240451	0	0	0.000208199	0.000132309	0	0	0	0	0	0	0.000223946	0.000135981	0	0	0	0	0.000124641	0	0	0	0	0	8.33613E-05	9.79785E-05	0	0	0	0	0	0	0	4.84143E-05	0	0	0	0	7.64074E-05	0	0	0	0	0.000113258	0.000882329	0.000124154	0	0.000267766	0
21436	0.000165451	0.000254773	0	0	8.48216E-05	0.000321015	0	0	0	0	0	0	0.000200931	0.000123001	0	0	0	0	0.000129092	0	0	0	0	0	7.05701E-05	8.90713E-05	0	0	0	0	0	0	0	0.000122682	0	0	0	0	6.39241E-05	0	0	0	0	9.64788E-05	0.000612728	0.000132431	0	0.000169968	0
21465	0.001067564	0.001089693	0.000698876	0.001217015	0.001170616	0.000704383	0.001636199	0.001140778	0.001432964	0.000888516	0.001499377	0.001513201	0.001145854	0.001302576	0.001700491	0.001320399	0.000489765	0.000610734	0.001096129	0	0	0.000604623	0.00113498	0.00129501	0.00092665	0.001082038	0.001329589	0.000500112	0.001428102	0	0.001197881	0.000786621	0.000686945	0.000888597	0	0	0.000958891	0	0.001153046	0	0.001327468	0.000926316	0	0.000536926	0.000884616	0.000774167	0	0.000823446	0
21481	0.000301705	0.000270727	0.000160148	0.000406786	0.000452176	0.00040656	0.000565416	0.000211195	0.000454689	0.000227149	0.000293439	0.000257181	0.000508578	0.000498186	0.000367943	0.001909662	0.000126791	0.00022172	0.000319348	0	0	0.000209052	0.000384033	0.000354864	0.000239917	0.000453818	0.000231983	0.0004501	0.000363148	0	0.000301143	0.000177665	0.000222374	0.000415395	0	0	0.000105952	0	0.000263114	0	0.000350815	0.000476538	0	0.000329706	0.000441164	0.00024003	0	0.000268532	0
21493	0.000442045	0.000428013	0.000135635	0.00033063	0.000432359	0.000410362	0.000477702	0.000297868	0.000402956	0.00013711	0.000457516	0.000278659	0.000616967	0.000544296	0	0.000519732	0.000162812	0.000219619	0.000327361	0	0	0.000294175	0.000258483	0.000207606	0.000218762	0.000409728	0.000252572	0	0.000360802	0	0.000234395	0.000196306	0.000176692	0.000318373	0	0	5.60591E-05	0	0.000274934	0	0.000363926	0.000205848	0	0.000226012	0.000673838	0.000394901	0	0.000320045	0
21502	0.000433874	0.000402887	0.000228964	0.000290137	0.000330187	0.000504271	0.000470787	0.000354686	0.000577158	0.000294948	0.000538732	0.000310783	0.000413409	0.000428464	0.000380599	0.000310434	0.000265996	0.000255325	0.000519575	0	0	0.000291421	0.00046152	0.000450177	0.000320763	0.000637929	0.000299896	0.000433347	0.000486262	0	0.000305421	0.0001652	0.000293194	0.000690582	0	0	0	0	0.00043583	0	0.000359449	0.000446004	0	0.000176682	0.000588219	0.000221269	0	0.000403307	0
21509	0.000586349	0.000422485	0	0	0.000217837	0.000394647	0	0	0	0	0	0	0.000381553	0.000225482	0	0	0	0	0.000214828	0	0	0	0	0	0.000137369	0.00019088	0	0	0	0	0	0	0	0.000374436	0	0	0	0	0.000204497	0	0	0	0	0.000192958	0.000473843	0.000286933	0	0.000330883	0
21514	9.8646E-05	9.78638E-05	0	0	0.000138799	0.000232302	0	0	0	0	0	0	0.000100346	5.56287E-05	0	0	3.32495E-05	5.47907E-05	0.000133544	0	0	0	0	0	6.45025E-05	6.11029E-05	0	0	0	0	0	0	0.000129287	5.80972E-05	0	0	0	0	4.26965E-05	0	0	0	0	7.55052E-05	0.000441164	0.000165538	0	0.000197637	0
21521	0.000193567	0.000380274	6.809E-05	5.57241E-05	0.000301271	0.000329506	0.0005752	0.000276816	0.000348526	0.000310711	0.000443326	0.000491762	0.000422249	0.000412394	0.000473715	0.000329397	0.000105512	0.000164372	0.000200672	0	0	0	0.000246842	0.00039583	0.000213952	0.000471455	0.000349807	0	0.000150139	0	0.000200243	0.000143414	0.000168073	0.000167514	0	0	0	0	0.000356709	0	0.000321713	0.000360234	0	0.000179534	0.000179734	0.000168665	0	0.000163465	0
21614	0.000994631	0.00083982	0.000892569	0.001199183	0.00102611	0.000578917	0.002685221	0.001601614	0.001705361	0.001230103	0.001772037	0.001658227	0.001046782	0.001251769	0.00248881	0.00205013	0.000674632	0.000755564	0.001059538	0	0	0.000817931	0.000948555	0.000893943	0.001029089	0.001325648	0.001339614	0.000937709	0.001597759	0	0.001567405	0.000970578	0.000849847	0.001260032	0	0	0.000971224	0	0.001169328	0	0.001157017	0.000979494	0	0.000310746	0.000163394	0.00031673	0	0.001065073	0
21629	0.000838191	0.000598741	0.000595061	0.000913132	0.000800176	0.000649254	0.002147131	0.001070946	0.001203474	0.001143087	0.001280311	0.001037501	0.001030137	0.001191566	0.001204176	0.001327422	0.000469372	0.000675022	0.000800106	0	0	0.000678479	0.000639272	0.000662425	0.00061824	0.000935071	0.000994011	0.000643894	0.001226635	0	0.000909263	0.000550938	0.000777877	0.000989783	0	0	0.000315613	0.002031873	0.000879499	0	0.00104445	0.000617544	0	0.000345646	0.000588219	0.000425433	0	0.000665081	0
21635	0.000703018	0.000604394	0.000342357	0.000537552	0.000643179	0.000544066	0.001471398	0.000869405	0.00126857	0.00062941	0.00133644	0.000933004	0.000812881	0.000874606	0.001161686	0.001087925	0.000331054	0.000399424	0.000688464	0	0	0.000406837	0.000575036	0.000399688	0.000585606	0.000628131	0.000904323	0.000459853	0.00097609	0	0.000675568	0.000442591	0.000495457	0.000612538	0	0.000447146	0.000582734	0	0.000776437	0	0.000843618	0.00025731	0	0.000401687	0.000710765	0.00045008	0	0.000732023	0.00090629
21640	0.000102371	5.17585E-05	0	0	4.62663E-05	0.000177426	0	0	0	0	0	0	2.83517E-05	3.09048E-05	0	0	0	0	3.9529E-05	0	0	0	0	0	3.59137E-05	7.12571E-05	0	0	0	0	0	0	0	5.80972E-05	0	0	0	0	4.62545E-05	0	0	0	0	6.04041E-05	9.80365E-05	5.51794E-05	0	5.32983E-05	0
21641	0.000470882	0.000381154	0.000301003	0.000183147	0.000383317	0.000332294	0.001103844	0.000502259	0.000577035	0.000366418	0.000627169	0.000598127	0.000630506	0.000771755	0.001140893	0.000845617	0.0002159	0.000299614	0.00041915	0	0	0	0.000385137	0.000102918	0.000398002	0.000424247	0.000601624	0	0.000599711	0	0.000541761	0.000252576	0.000293194	0.000567803	0	0	0.00035093	0	0.000409778	0	0.000300287	0.000658714	0	0.00014346	0.000310449	0.000223661	0	0.000457371	0
21680	0.000528195	0.000655022	0.000341948	0.000381896	0.000595988	0.000551416	0.001114133	0.000554951	0.000728557	0.000535053	0.000713579	0.000641271	0.000794006	0.000870651	0.001713148	0.000924279	0.000220887	0.00028966	0.000674664	0	0	0.000373289	0.000322006	0.000494833	0.000499731	0.000606041	0.000679563	0.000681402	0.000603746	0	0.000535538	0.000486396	0.000382402	0.000628418	0	0.00084798	0.000630104	0	0.000564221	0	0.000780939	0.000264515	0	0.000433232	0.000727104	0.000471784	0	0.000727815	0
21682	0.000153196	7.34921E-05	0	0	0.000104099	0.000139407	0	0	0	0	0	0	9.05501E-05	8.10942E-05	0	0	6.6499E-05	5.47907E-05	6.6772E-05	0	0	0	0	0	7.81137E-05	0.000106886	0	0	0	0	0	0	6.46435E-05	0.000193657	0	0	0	0	8.4428E-05	0	0	0	0	0.000113258	0.000441164	0.000165538	0	9.92011E-05	0
21683	9.01151E-05	4.94972E-05	0	0	6.93995E-05	9.28954E-05	0	0	0	0	0	0	8.46568E-05	5.41452E-05	0	0	0	0	5.34176E-05	0	0	0	0	0	4.78303E-05	0.000151421	0	0	0	0	0	0	0	5.80972E-05	0	0	0	0	6.99547E-05	0	0	0	0	7.55052E-05	0.000179734	8.95746E-05	0	7.08944E-05	0
21698	0.000636093	0.000377762	0.000290563	0.000583989	0.000646726	0.000508327	0.001221751	0.000555887	0.000841096	0.000588385	0.00074348	0.000604758	0.000642372	0.000686952	0.001043257	0.00087933	0.000269875	0.00036445	0.000638162	0	0	0.000347752	0.000465615	0.000452265	0.000367938	0.000669994	0.000616932	0.000605885	0.000631334	0	0.000450042	0.000351719	0.000339594	0.000658048	0	0.002012156	0.000539849	0	0.000456635	0	0.000473616	0.00068616	0	0.000485246	0.000514692	0.000362713	0	0.000590616	0.000679718
21702	0.000213393	7.17333E-05	6.93156E-05	0.000284193	0.000308596	0.000192634	0.000461172	0.000183382	0.000401608	6.73674E-05	0.000425588	0.000307982	0.000245529	0.000408191	0.000396872	0.000339933	9.90835E-05	0.000134876	0.000219991	0.002110165	0	0.000155474	0.000213574	0.00021631	0.000126163	0.000310235	0.000243086	0	0.000260303	0	0.000182273	8.15514E-05	9.49542E-05	0.000253304	0	0	0.00020826	0	0.000172113	0	0.000107451	0.000137232	0	7.34917E-05	9.80365E-05	6.62153E-05	0	0.000112207	0
21706	0.000166413	7.88941E-05	9.20577E-05	7.94997E-05	0.000169335	0.000215446	0.000283552	0.000172665	0.000210243	0.000155247	0.00020969	0.00014101	0.00019225	0.000194577	0.000385119	0.000334314	6.09574E-05	8.01771E-05	0.000204144	0	0	0.000175253	9.5732E-05	0.000115126	0.000146169	0.000188831	0.000117069	0	0.000133624	0	9.64653E-05	0.000102871	9.46669E-05	0.000217284	0	0	8.01645E-05	0	0.000191893	0	0.000167892	0	0	0.000103023	0.0002696	0.000182644	0	0.000254633	0.000604194
21709	0.000285365	0.000238315	0.000213712	0	0.000164091	0.000290979	0.000275792	0.000212173	0.000284166	0.000140133	0.000242632	0.000224123	0.000295781	0.000342425	0	0	9.69777E-05	0.000113052	0.000400899	0	0	0.000179008	6.2671E-05	0.000115983	0.000241229	0.000412578	0.00017431	0.00013478	0.000227367	0	0.00013863	0.000189782	0.000124977	0.000421979	0	0.001014063	0.00043614	0	0.000275175	0	0.000141349	0	0	0.0001594	0.000375807	0.00024187	0	0.000544076	0
21717	0.000179149	0.000248994	0.000231052	0.000312055	0.000494279	0.000325958	0.000550404	0.000294168	0.000450889	0.000288903	0.000552415	0.000368869	0.00044399	0.00056939	0.000722325	0.000779597	0.000100413	0.000149579	0.000417013	0	0	0.000387309	0.000242263	0.000496119	0.000233958	0.000460142	0.000310029	0.000500112	0.000372532	0	0.000388739	0.000227761	0.000227833	0.000389832	0	0	0.000366066	0	0.000293207	0	0.00049888	0.000226433	0	0.000235744	0.000604559	0.000176574	0	0.000243412	0
21720	0.000195129	0.000158039	0.000111849	0.000345861	0.000236113	0.000149672	0.000540958	0.000367231	0.000496002	0.000392761	0.000531383	0.000395016	0.000312187	0.000346258	0.000334493	0.000259866	0.000148958	0.000200443	0.000222306	0	0	8.76265E-05	0.000869365	0.000327205	0.000224884	0.000400287	0.000343447	0.000300067	0.000412225	0	0.000333583	0.000184306	0.000257856	0.000248269	0	0	0.000164814	0	0.000509101	0	0.000330988	0.00025731	0	0.000155037	0.000245091	9.82193E-05	0	0.000226326	0
21723	4.0732E-05	8.34167E-05	0	0	6.93995E-05	8.87132E-05	0	0	0	0	0	0	0.000166208	0.00010656	0	0	0	0	7.12234E-05	0	0	0	0	0	6.55958E-05	5.34428E-05	0	0	0	0	0	0	0	0	0	0	0	0	4.52293E-05	0	0	0	0	6.47666E-05	0.000220582	0.000124154	0	0.000107107	0
21737	0.000104534	0.000106155	0	0	0.000100244	0.000206955	0	0	0	0	0	0	0.000184604	0.00010792	0	0	3.32495E-05	5.47907E-05	7.71884E-05	0	0	0	0	0	7.10621E-05	6.05685E-05	0	0	0	0	0	0	6.46435E-05	9.68287E-05	0	0	0	0	4.52293E-05	0	0	0	0	5.03368E-05	0.000245091	0.000183931	0	0.000138474	0
21745	7.44952E-05	4.00752E-05	5.30648E-05	0	0.000104022	0.000122424	0.000120438	0.00010228	0.000123204	5.80828E-05	9.23649E-05	9.40381E-05	9.15855E-05	0.000110763	0.000334493	0.000288662	4.66601E-05	6.06351E-05	4.95893E-05	0	0	0.000158729	0.00010459	0.000108006	4.17627E-05	7.30385E-05	9.4216E-05	0.000164787	8.93326E-05	0	4.66767E-05	8.73765E-05	7.42682E-05	8.14329E-05	0	0.002012156	8.40886E-05	0	4.8908E-05	0	0.000148065	0	0	6.35921E-05	0	6.60314E-05	0	7.11494E-05	0.000377621
21762	0.000215315	7.3869E-05	0	0	8.67494E-05	0.000211264	0	0	0	0	0	0	0.000115477	6.73725E-05	0	0	0	0	9.16111E-05	0	0	0	0	0	0.000127529	0.000115793	0	0	0	0	0	0	0	0.000348583	0	0	0	0	9.24487E-05	0	0	0	0	0.000138426	0.000392146	0.000174735	0	0.000102006	0
21769	0.000120154	4.25877E-05	0	0	7.3255E-05	0.000118242	0	0	0	0	0	0	9.23022E-05	5.56287E-05	0	0	0	0	7.12234E-05	0	0	0	0	0	7.49432E-05	7.57106E-05	0	0	0	0	0	0	0	0.000193657	0	0	0	0	5.42752E-05	0	0	0	0	7.19816E-05	0.000171564	7.09975E-05	0	0.000102006	0
22041	0.000192366	0.000263943	0.00032606	0.000683921	0.00035895	0.000395408	0.000782845	0.000738673	0.000741307	0.000405068	0.00038555	0.000767433	0.000376456	0.000233146	0.000811824	0.000576621	0.000309442	0.000255416	0.00034303	0	0	0.000440135	0.000693568	0.000536564	0.000255004	0.000333127	0.000580927	0.000768672	0.000727798	0.000649593	0.000140575	0.000370127	0.000318621	0.000216509	0.001510459	0.001700751	0.00070158	0	0.000348567	0	0.000189318	0	0.00168327	0.000329874	0.000782985	0.000473807	0	0.000490523	0.002052748
22043	0.000741587	0.000205903	0.000378989	0.000461767	0.00048063	0.000331661	0.000818437	0.000490436	0.000723163	0.000492948	0.000763879	0.000497179	0.000469316	0.000546026	0.000334493	0.000303411	0.000425372	0.00036034	0.000484854	0	0	0.00018727	0.000339146	0.000446114	0.000308847	0.00035771	0.000486064	0.000697156	0.000674593	0	0.000447941	0.000245353	0.000477357	0.0003786	0	0	0.000416239	0	0.000404531	0	0.000325871	0.000375673	0	0.0004136	0.000416655	0.00032611	0	0.000300281	0
22045	0.000444448	0.000454018	0.000540635	0.000482199	0.000444003	0.000714268	0.000866173	0.000837126	0.000902268	0.000473731	0.000512378	0.000963541	0.00065177	0.000471731	0.000612936	0.000497257	0.000446651	0.000421341	0.000619555	0	0	0.000728051	0.000845553	0.000684771	0.000489017	0.000530865	0.000548264	0.001083242	0.000731739	0.000857567	0.000234473	0.000568297	0.000419321	0.000615153	0.001731862	0.00133505	0.000693451	0	0.000516278	0	0.000437159	0	0.001396518	0.000379036	0.000836578	0.00055253	0	0.000764282	0.001727238
22047	0.000345802	0.000302762	0	0	0.000304587	0.000457	0	0	0	0	0	0	0.000317602	0.000183822	0	0	6.6499E-05	0.000109581	0.000239133	0	0	0	0	0	0.000251451	0.00026276	0	0	0	0	0	0	6.46435E-05	0.000387315	0	0	0	0	0.000209442	0	0	0	0	0.000415278	0.000653577	0.000390854	0	0.000367988	0
22049	0.000779556	0.000630022	0.000309446	0.000759334	0.000771029	0.000868883	0.000583296	0.000611088	0.00105943	0.000452139	0.001057571	0.000600088	0.000741125	0.000711182	0	0.000649664	0.000407195	0.000434673	0.000783636	0	0	0.000841214	0.001271987	0.000954125	0.000654318	0.001065382	0.000568854	0	0.000817412	0	0.000406399	0.000324458	0.000473622	0.00096238	0	0	0	0	0.000651604	0	0.000543331	0.002024173	0	0.000854551	0.000629068	0.000670246	0	0.000925197	0
22081	0.000487343	0.000615198	0.000408813	0.000580645	0.000643565	0.000557626	0.001329706	0.000646557	0.001456992	0.000555781	0.000982184	0.000729239	0.000277623	0.000776329	0.000996247	0.001037356	0.000440888	0.000450836	0.000845422	0	0	0.000544035	0.000599493	0.000608617	0.000712972	0.000705712	0.001274827	0.001109498	0.001298326	0.000877312	0.000641494	0.00056818	0.000567857	0.000664826	0.001119314	0.002618997	0.00079716	0	0.000840119	0	0.000615925	0.000360234	0	0.000292121	0.000310449	0.000508386	0.004271229	0.000742096	0
22083	0.000709266	0.001168336	0.000229418	0	0.000393572	0.000354473	0.000377	0	0	0.000300562	0	0	0.000717393	0.000591147	0.000434841	0.000346254	0.000243608	0.000147478	0.000562576	0	0	0	0.000304405	0.000279138	0.000431456	0.000578518	0	0	0	0	0.00011358	0.00042232	0.000204704	0.000675864	0	0	0.00058862	0	0.00049511	0	0.000297089	0	0	0.000681728	0.000686256	0.000737381	0	0.000669034	0
22087	0.000580462	0.000788187	0.001074642	0.001001548	0.000705176	0.000414037	0.001031311	0.001072052	0.00125153	0.000882254	0.00110255	0.001003509	0.000665468	0.001008733	0.00115807	0.000659497	0.000393452	0.000418875	0.00086759	0	0	0.000763602	0.000803473	0.000780868	0.00065973	0.000967671	0.001270946	0	0.001334735	0	0.00095065	0.000875279	0.000549039	0.001075573	0	0	0.000887135	0	0.000775049	0	0.001412533	0.000385965	0	0.000334572	0.000163394	0.000430583	0	0.000440157	0
22089	0.000144425	0.000254396	0	0	8.67494E-05	0.000126733	0	0	0	0	0	0	0.000197108	0.000120529	0	0	0	0	8.90293E-05	0	0	0	0	0	7.37953E-05	5.34428E-05	0	0	0	0	0	0	0	0	0	0	0	0	4.52293E-05	0	0	0	0	0.00015101	0.00027777	0.000137949	0	0.000114757	0
22111	0.001527151	0.000916076	0.000800557	0.00132029	0.001479675	0.001606597	0.001506315	0.001444089	0.001921366	0.000984816	0.001478978	0.001033766	0.001262764	0.001030861	0.001456402	0.001340065	0.000997928	0.000924137	0.001516436	0	0	0.001016718	0.001460897	0.001279392	0.00104997	0.001590012	0.001112698	0.000689154	0.001591284	0.000703561	0.000738037	0.000642858	0.001027401	0.001711737	0.001205415	0.001314289	0.001217323	0	0.00100391	0	0.000852573	0.000617544	0.000989355	0.001017977	0.003050897	0.000975756	0	0.001503955	0.001194038
22115	0.000282	8.90699E-05	0	0	4.91194E-05	0.000148911	0	0	0	0	0	0	0.000143351	8.52973E-05	0	0	5.81866E-05	4.1093E-05	6.23205E-05	0	0	0	0	0	7.7731E-05	0.000102432	0	0	0	0	0	0	0	9.03412E-05	0	0	0	0	4.82446E-05	0	0	0	0	0.00010705	0.00029411	7.48601E-05	0	0.000127508	0
22119	0.00054045	0.00017412	0.000195963	0.000332116	0.000320857	0.000282742	0.000229236	0.00031926	0.000394497	0.000175112	0.000351595	0.000222255	0.000389278	0.00013116	0	0	0.000174892	0.000116522	0.000214472	0	0.001541188	0.000194781	0.000540135	0.00032262	0.000204987	0.00035967	0.000217753	0.000500112	0.000252796	0	0.000304644	0.000145627	0.000172814	0.00026473	0	0	0	0	0.000225604	0	0.00026511	0.00034308	0	0.000190944	0.00027777	0.000110359	0	0.000298751	0
22143	0.001305348	0.000952256	0.000822845	0.001630116	0.001401099	0.001713433	0.002312606	0.001452042	0.002150243	0.001467832	0.001910141	0.001561574	0.001443705	0.001592834	0.002713011	0.002041	0.000707327	0.000759308	0.001204032	0	0	0.00064418	0.001587781	0.001726028	0.000889151	0.001464689	0.001383596	0.001959437	0.001604328	0	0.001488832	0.001074148	0.000930436	0.00144052	0	0	0.001445203	0.002031873	0.001106068	0	0.001504314	0.001217934	0	0.000801865	0.001107813	0.000892803	0	0.001177662	0
22145	0.000381127	0.000289194	0	0	0.000109883	0.000329506	0	0	0	0	0	0	0.000382588	0.000233888	0	0	0	0	0.000178059	0	0	0	0	0	0.000172626	0.000162377	0	0	0	0	0	0	0	0.000300169	0	0	0	0	0.000122903	0	0	0	0	0.0001594	0.000310449	0.000137949	0	0.000295818	0
22147	0.00083771	0.000686177	0.000554253	0.000581017	0.000612875	0.000646593	0.000744892	0.000710902	0.000829695	0.000660287	0.000767427	0.000774437	0.000800696	0.000842836	0.000894091	0.000779597	0.000265885	0.000299888	0.000764851	0.004220329	0	0.000292172	0.000271206	0.000530786	0.000608565	0.000790241	0.000643127	0	0.000761486	0	0.000531337	0.000384107	0.000359418	0.000695424	0	0	0.000913763	0	0.000617832	0	0.000673807	0.00029402	0	0.000416285	0.000921543	0.000651301	0	0.000697723	0
22149	0.000370553	0.000381405	0	0	0.000219765	0.000422402	0	0	0	0	0	0	0.000202922	0.000134869	0	0	3.32495E-05	0.000109581	0.000222573	0	0	0	0	0	0.000151308	0.00019952	0	0	0	0	0	0	7.54174E-05	0.000363108	0	0	0	0	0.000183088	0	0	0	0	0.000343968	0.000980365	0.000340273	0	0.000347969	0
22159	0.000498517	0.000380526	0.000190244	0.000417188	0.000467367	0.000324437	0.000455943	0.000397299	0.000740939	0.000453219	0.000555076	0.000393148	0.000657185	0.000585214	0	0	0.00035322	0.000301988	0.000278395	0	0	0.000210804	0.000365489	0.000355851	0.000424405	0.000527035	0.000384841	0	0.000624672	0	0.000199776	0.000128968	0.000415442	0.000584264	0	0	0.000120247	0	0.000387887	0	0.000496002	0.000250105	0	0.000259402	0.000792462	0.000391774	0	0.000383289	0.000679718
22175	0.000397588	0.000370978	0.000165186	0.000529751	0.000443771	0.000301372	0.000498788	0.000429067	0.000541974	0.000356702	0.000492866	0.000426767	0.00047943	0.000419935	0.000723229	0.0005703	0.000196837	0.000209027	0.000383182	0	0.003082377	0.000261628	0.000341907	0.000363307	0.000317812	0.000296786	0.000392387	0	0.000446663	0	0.000279205	0.000218441	0.000253834	0.000373856	0	0	0	0	0.000366357	0	0.000777421	0.000339649	0	0.000473166	0.00041927	0.000270011	0	0.000379081	0
22177	0.000218439	0.000231908	0.000103088	0.000426475	0.000305898	0.000208476	0.000335336	0.00030412	0.000495757	0.000229956	0.000415072	0.000338519	0.000234061	0.000352315	0.000668986	0.000259866	0.000171124	0.000274867	0.000319882	0	0	0.000404584	0.000320947	0.000271459	0.000203566	0.000355395	0.000286852	0	0.000368685	0	0.000232372	0.00025246	0.000374645	0.000358653	0	0	0	0	0.000237725	0	0.000371282	0.000334503	0	0.00015789	0.000245091	0.000142547	0	0.000233849	0
22179	0.000501641	0.000338943	0.000125694	0.000485171	0.000421332	0.000474362	0.000517005	0.000230205	0.000292869	0.00021808	0.000296226	0.000266799	0.000343724	0.000265905	0.000334493	0.000259866	0.000137875	0.000126293	0.00035033	0	0	0.000200039	0.00024231	0.000211315	0.000286271	0.000356463	0.000201691	0.000321572	0.00029202	0	0.000224593	0.000156346	0.000212174	0.000346066	0	0	0	0	0.000284884	0	0.000299648	0.000185263	0	0.000354706	0.001292121	0.000327766	0	0.000404965	0
22297	0.000694607	0.001043588	0.000825569	0.00083549	0.000624287	0.00050858	0.001099121	0.000909211	0.001012355	0.000756372	0.000916427	0.000982684	0.000714526	0.000850748	0	0	0.000393452	0.000328196	0.000896881	0	0.001541188	0.00046417	0.000647393	0.000746239	0.000568224	0.000896325	0.000930841	0.000362581	0.00112576	0	0.000854807	0.000602199	0.000404812	0.000856546	0	0	0.001210596	0	0.000868765	0	0.000984008	0.000558878	0	0.000586088	0.000664034	0.000598697	0	0.00068918	0
22299	0.000183595	0.00056859	0	0	0.000133016	0.000208349	0	0	0	0	0	0	0.000232946	0.000140555	0	0	0	0	0.000109773	0	0	0	0	0	0.000129388	0.0001247	0	0	0	0	0	0	0	0.000103316	0	0	0	0	9.04586E-05	0	0	0	0	0.000125842	0.000220582	0.000156342	0	0.000160277	0
22301	0.000182633	0.000843714	0.000621072	0.000616309	0.000293174	0.000441538	0.000471461	0.001348613	0.000472588	0.000621637	0.000554696	0.001360611	0.000405286	0.000335379	0.001789991	0.001064045	0.000444767	0.000256512	0.000576732	0	0	0.000528263	0.000643344	0.000770375	0.000535207	0.000469317	0.000820995	0.000909203	0.000966894	0.001049089	0.000286751	0.000704254	0.00025527	0.000292519	0.0032005	0.003786367	0.001068206	0	0.000618013	0	0.000348576	0	0.001485895	0.000324001	0.000446066	0.000518686	0	0.000823191	0.002770983
22303	0.000705902	0.001868332	0.000505319	0.001167606	0.000823849	0.000573594	0.001160183	0.000972579	0.001131268	0.000622933	0.001159692	0.001180006	0.000850311	0.000949272	0	0	0.000360203	0.000408008	0.000992231	0.002110165	0	0.000488205	0.001124696	0.000951143	0.000801909	0.001032337	0.001141696	0.001550346	0.001276462	0	0.000737103	0.000751205	0.000636811	0.001041489	0	0	0.001590957	0	0.001231021	0	0.001107769	0.000421989	0	0.000654546	0.000735274	0.000687719	0	0.001111996	0
22305	0.000494191	0.000687936	0.000246622	0.000536066	0.000482327	0.000608319	0.000670335	0.000418903	0.000602902	0.00038434	0.000757797	0.000461226	0.000551106	0.000554309	0.000942909	0.000944647	0.00021191	0.000314225	0.000642881	0	0	0.000351007	0.000443759	0.000394078	0.000401774	0.000589385	0.000430332	0.000500112	0.000593236	0	0.000378159	0.000317817	0.000546022	0.00065156	0	0	0.000581052	0	0.000454042	0	0.000565397	0.000308772	0	0.000604209	0.000588219	0.000403178	0	0.000823318	0
22307	0.000256888	0.000335928	0.000345489	0.000885642	0.000499831	0.000261324	0.000716722	0.000393429	0.000736403	0.000530086	0.00053151	0.000391934	0.000416993	0.000604127	0	0.000389799	0.000197502	0.000286555	0.00037882	0	0	0.000485951	0.000591624	0.000403042	0.00030267	0.000496127	0.000517541	0	0.000525205	0	0.000430826	0.000462979	0.00045035	0.000554054	0	0	0.000583295	0	0.000339401	0	0.000563798	0.000691993	0	0.000219972	0.000392146	0.000294474	0	0.000520997	0
22309	0.000803707	0.000652509	7.70325E-05	0.000545725	0.000536767	0.000729603	0.000477365	0.000457689	0.000778819	0.000393408	0.000503129	0.000440401	0.000667937	0.000486813	0	0	0.000280847	0.000395772	0.000593113	0	0	0.00018702	0.000542919	0.000439964	0.000396691	0.000530153	0.000522824	0	0.000489547	0	0.000336228	0.000213315	0.000396193	0.000555603	0	0	0	0	0.000463751	0	0.000279181	0.000265887	0	0.00061629	0.000653577	0.000535424	0	0.000648887	0
22335	0.00040696	0.000632032	0	0	0.000138799	0.000312651	0	0	0	0	0	0	0.00027181	0.000166886	0	0	0	0	0.000166218	0	0	0	0	0	0.000135893	0.000201925	0	0	0	0	0	0	0	0.000129073	0	0	0	0	0.000257325	0	0	0	0	0.000302021	0.000424825	0.000193128	0	0.00020771	0
22337	0	0.000137311	0	0	0	2.53466E-05	0	0	0	0	0	0	0.000209054	0.000112988	0	0	0	0	0	0	0	0	0	0	0.000145787	9.79785E-05	0	0	0	0	0	0	0	0	0	0	0	0	8.03876E-05	0	0	0	0	0	0	0	0	0	0
22339	0.000288969	0.000399495	0	0	0.000133016	0.000329506	0	0	0	0	0	0	0.000274756	0.000160705	0	0	6.6499E-05	9.58838E-05	0.00013577	0	0	0	0	0	0.000153057	0.000155875	0	0	0	0	0	0	0.000107739	0.000183974	0	0	0	0	0.000164032	0	0	0	0	0.000201347	0.000612728	0.000317282	0	0.000316219	0
22391	0.001036925	0.00171871	0.00128386	0.001537242	0.000709263	0.000494386	0.001659982	0.001532378	0.001051339	0.001429398	0.001601878	0.002077617	0.001367172	0.001441524	0	0.000779597	0.000872467	0.000530922	0.001228248	0	0	0.000390063	0.00081141	0.001522074	0.000930258	0.000946739	0.001243889	0.002000447	0.002109826	0	0.002326602	0.001831877	0.000706051	0.000926747	0	0	0.001402598	0	0.001189229	0	0.001146464	0.001442995	0	0.000359908	0.000465673	0.00057405	0	0.000879422	0
22393	0.000765378	0.001075246	0.000293059	0.000400099	0.000430508	0.000421134	0.000764965	0.000790515	0.00073248	0.000482584	0.000676709	0.001030964	0.000849833	0.000977458	0	0.000311839	0.0002732	0.000215784	0.000544325	0	0	0.000313202	0.000420545	0.000474872	0.000557619	0.000503253	0.00074187	0.0004501	0.000800522	0	0.000838236	0.000452727	0.000257425	0.000618638	0	0	0.000411474	0	0.000714623	0	0.000980491	0.000226433	0	0.000306048	0.000392146	0.000461852	0	0.000504676	0
22397	0.001008448	0.001198486	0.000793975	0.000797969	0.000562522	0.000465491	0.001235077	0.001224218	0.001101724	0.001204192	0.001167421	0.001283943	0.000819809	0.001010093	0	0.000259866	0.000382147	0.000420519	0.000862427	0	0	0.00042962	0.000737995	0.001135713	0.000803166	0.001011672	0.001202171	0.000566877	0.001446306	0	0.001628863	0.000926773	0.000480373	0.000778212	0	0	0.001376811	0	0.001051732	0	0.001299326	0.001486223	0	0.000469474	0.000299665	0.000493488	0	0.000907091	0
22399	0.000462831	0.000731403	0	0	0.000186993	0.000332041	0	0	0	0	0	0	0.000372076	0.000214974	0	0	0	0	0.000267088	0	0	0	0	0	0.000284248	0.0002331	0	0	0	0	0	0	0	0.000183974	0	0	0	0	0.000243635	0	0	0	0	0.000335578	0.000718935	0.000404649	0	0.00040318	0
22453	0.000417173	0.000599997	0.000516259	0.000703981	0.000422257	0.000174892	0.000957935	0.000622741	0.000692148	0.000509358	0.000775029	0.000707387	0.000421134	0.000579774	0.000753966	0.000814012	0.000193955	0.000235052	0.00036048	0.004220329	0	0.000580838	0.000480041	0.000562973	0.000460865	0.000490605	0.000656817	0	0.00072686	0	0.000574202	0.000454008	0.000319052	0.000450253	0	0	0.000347286	0	0.000381554	0	0.000680523	0.000729731	0	0.000179367	0	0.00033825	0	0.000414655	0
22455	0.00054021	0.000566957	0.000412671	0.000449879	0.000655748	0.000358275	0.000948826	0.000591483	0.000612831	0.000664821	0.00069356	0.000601583	0.000584395	0.000675209	0.000396872	0.000535183	0.000295588	0.000366367	0.000614569	0	0	0.000357766	0.000457586	0.000814378	0.000378378	0.000870494	0.000705866	0.000650145	0.000632835	0	0.000552497	0.000369894	0.00036933	0.000776469	0	0	0.000366066	0	0.000594434	0	0.000489286	0.000176343	0	0.000300511	0.000604559	0.00038129	0	0.000510924	0
22457	0.000737983	0.000431279	0.000475087	0.000731843	0.000659681	0.000637848	0.000841208	0.000660591	0.000724512	0.000564634	0.000708511	0.000826452	0.000557795	0.000708338	0.000746733	0.00061525	0.00035189	0.000321622	0.000720069	0	0	0.000436881	0.000357782	0.000803792	0.000676457	0.000786322	0.000733893	0.000750167	0.000733991	0	0.000667322	0.000398553	0.000305692	0.000810456	0	0	0	0	0.000714141	0	0.000870161	0.000354402	0	0.000354203	0.000980365	0.000566509	0	0.000619561	0
22459	0.001240705	0.001313184	0.001451089	0.001558046	0.000957173	0.000739488	0.00198233	0.001478877	0.001848424	0.001440842	0.00211831	0.002144387	0.001346864	0.00165996	0.000520725	0.000618761	0.000764295	0.000692098	0.001370873	0	0	0.000483448	0.001321337	0.002352873	0.00103204	0.001630807	0.001815006	0.001317044	0.002357556	0	0.001706035	0.00131787	0.000982725	0.001468213	0	0	0.00122377	0	0.001640919	0	0.001054363	0.000748258	0	0.000647331	0.000359467	0.000544989	0	0.001157644	0
22523	0.000887334	0.000883036	0.000561062	0.00063414	0.000711576	0.000769904	0.000873258	0.000649024	0.000757611	0.000662878	0.00095431	0.000853067	0.000973275	0.000879428	0.000873298	0.000563277	0.000582309	0.000449558	0.000933383	0	0	0.000332981	0.000592499	0.00111167	0.000514872	0.00084119	0.000733031	0.001475329	0.000835429	0	0.00078308	0.000576102	0.000668558	0.000856159	0	0	0.000945997	0	0.000629894	0	0.000611447	0.00073179	0	0.000443803	0.001249966	0.000576441	0	0.00085086	0
22525	0.001046897	0.001009417	0.000785668	0.001062473	0.001119337	0.000834411	0.001617475	0.00099699	0.001422053	0.000779259	0.001276764	0.000974	0.001098866	0.001119373	0	0.000571705	0.000524123	0.000614295	0.000874802	0	0	0.000513992	0.000930034	0.001312697	0.000674653	0.001016037	0.000796632	0	0.001113655	0	0.000918054	0.000724176	0.000842377	0.001315902	0	0	0.00096786	0	0.000839516	0	0.000858649	0.000360234	0	0.000670989	0.000931347	0.000956627	0	0.000970717	0
22529	0.000343279	0.000410299	0.000439771	0.000628568	0.000356174	0.000198211	0.000916777	0.000516548	0.000685773	0.000488198	0.000626409	0.00071822	0.000428859	0.000545779	0.000668986	0.000336421	0.000322077	0.000238979	0.000370629	0	0.001541188	0.000301435	0.000448682	0.000771866	0.000321255	0.000554914	0.000766017	0	0.000706966	0	0.000545106	0.000442707	0.000452936	0.000451125	0	0	0.000442306	0.002031873	0.000357915	0	0.000567955	0.000524913	0	0.000171145	0	0.00024003	0	0.000321447	0
22547	0.000170978	0.000221607	0	0	0.000104099	0.000629484	0	0	0	0	0	0	0.000114044	8.15887E-05	0	0	0.000116373	9.58838E-05	0.000103274	0	0	0	0	0	0.000181318	0.000267214	0	0	0	0	0	0	0	0.000193657	0	0	0	0	0.000200999	0	0	0	0	0.000176179	0.000416655	0.000147145	0	0.000184886	0
22549	0.000999437	0.001396224	0.001036603	0.000791654	0.000880911	0.000716043	0.001150231	0.00107656	0.000863285	0.000728302	0.000963179	0.001117065	0.000954719	0.001083152	0	0.000259866	0.000395226	0.000422071	0.000770103	0.004220329	0.001541188	0.000286163	0.00053153	0.001118547	0.001003233	0.001041422	0.001104505	0.000250056	0.001072555	0	0.000889892	0.000500842	0.000511689	0.00072728	0	0	0.000527236	0.002031873	0.000806408	0	0.001403899	0.000823392	0	0.000730722	0.000906838	0.000968031	0	0.000656538	0
22559	0.000280078	0.000544344	0.000155972	0.000111448	0.000153604	0.000240159	0.00038982	0.000321343	0.000328789	0.000228445	0.000339938	0.000349538	0.000311152	0.000349719	0.000884147	0.000279531	0.000161814	0.00016629	0.000310801	0	0	0.000333231	0.000115449	0.000168765	0.000235981	0.000289393	0.000331373	0.000292065	0.000371688	0	0.000166636	0.000393777	0.000107308	0.000296005	0	0.002296413	0.000366907	0	0.000261124	0	0.000348256	0	0	0.00019581	0.000166662	0.000309924	0	0.000429191	0
22587	0.000280919	0.00054158	0.000264961	0.000148598	0.000169103	0.000231035	0.000294178	0.000318111	0.000294218	0.000276595	0.000274561	0.000282021	0.000306851	0.000285684	0.00045473	0.000354682	0.000181986	0.000127571	0.000250083	0	0	4.38132E-05	0.000162291	0.000179929	0.000236691	0.00026089	0.000288577	0	0.000343443	0	0.000226227	0.00037735	0.000148393	0.000107189	0	0	0.000488275	0	0.000250269	0	0.000528301	0	0	0.000250342	0.000272215	0.00032611	0	0.000395274	0
22607	0.000142863	0.00035741	0	0	4.3953E-05	0.000111525	0	0	0	0	0	0	0.00014136	8.59154E-05	0	0	0	0	8.90293E-05	0	0	0	0	0	7.65284E-05	8.46178E-05	0	0	0	0	0	0	0	0.000213023	0	0	0	0	0.000105535	0	0	0	0	7.55052E-05	0.00012614	9.3805E-05	0	0.000112972	0
22609	0.00022721	0.000662183	0.000668735	0.000400842	0.000241048	0.000359669	0.00038594	0.001157832	0.000533393	0.000697641	0.000528469	0.001110341	0.000509374	0.000272581	0.000551462	0.000452307	0.000329059	0.000210488	0.000485833	0	0	0.000295426	0.000499505	0.000728701	0.000368375	0.00027915	0.000854736	0.000694155	0.000799302	0.001135306	0.000293052	0.000607558	0.000237745	0.000196853	0.002816735	0.003685759	0.000907597	0	0.000465681	0	0.00035753	0.000205848	0.001077491	0.000203696	0.000379728	0.000380186	0	0.000675664	0.002182649
22761	0.000450696	0.00067663	0.000521297	0.000685778	0.000459348	0.000289585	0.000864655	0.000978022	0.00091183	0.000631138	0.000883865	0.000831962	0.000599686	0.000672242	0	0.000259866	0.000307447	0.000350295	0.000549133	0	0	0.000488956	0.00046948	0.000809197	0.000616764	0.000742409	0.000863683	0.000316821	0.001015689	0	0.000712209	0.000594975	0.000392171	0.000696295	0	0	0.000832197	0	0.000603962	0	0.00087304	0.001010371	0	0.000234737	0.000196073	0.000294842	0	0.000543948	0
22763	0.0003285	0.000654017	0	0	9.63882E-05	0.000208349	0	0	0	0	0	0	0.000245927	0.00014995	0	0	0	0	0.000192303	0	0	0	0	0	0.000224119	0.000189989	0	0	0	0	0	0	0	0.000145243	0	0	0	0	0.000123024	0	0	0	0	0.000194971	0.000333324	0.0002667	0	0.000222246	0
22765	0.000974805	0.002698227	0.000853304	0.00124562	0.000906743	0.000870404	0.001604993	0.001953833	0.001534101	0.000791135	0.001434126	0.001786257	0.001241819	0.00116882	0.001646249	0.001406787	0.000612345	0.00053147	0.00116201	0	0	0.000524006	0.001829883	0.001350252	0.00128207	0.001063868	0.001663333	0.001161759	0.001527475	0.000939178	0.001154471	0.001611805	0.000748428	0.001033356	0.001399757	0.001903563	0.001784361	0	0.001193511	0	0.002527338	0.000669006	0.001298451	0.000721326	0.000852591	0.001069561	0	0.00163159	0.002561781
22767	0.00013277	0.00027726	0	0	0.000242898	0.000129521	0	0	0	0	0	0	0.00017226	0.000100379	0	0	4.98742E-05	1.59806E-05	0.00010087	0	0	0	0	0	9.05769E-05	4.89892E-05	0	0	0	0	0	0	5.38696E-05	4.35729E-05	0	0	0	0	9.89014E-05	0	0	0	0	0.000142621	0.00029411	0.000234512	0	0.00012432	0
22769	0.000255086	0.000421606	0.000284389	0.000690236	0.000435675	0.000403012	0.000714698	0.000498176	0.000746088	0.000240104	0.000704456	0.000471872	0.000363873	0.000366284	0	0.000259866	0.000179104	0.000273132	0.000469095	0	0	0.00029768	0.000624133	0.000500052	0.00036843	0.000488734	0.000523686	0	0.000542377	0	0.000410522	0.000427562	0.000364446	0.000560541	0	0	0	0	0.000412552	0	0.000708026	0.000240156	0	0.000231549	0	0.000293554	0	0.000350519	0
22844	0.000254725	0.000205024	0	0	0.000150366	0.000196436	0	0	0	0	0	0	0.000202125	0.000117438	0	0	0	0	0.000137372	0	0	0	0	0	0.000156719	0.000117574	0	0	0	0	0	0	0	0.000103316	0	0	0	0	0.000159207	0	0	0	0	9.56399E-05	0.000408486	0.000126913	0	0.000184886	0
22846	0.000959306	0.000652007	0.000630741	0.000758219	0.000778663	0.000871544	0.001169629	0.000598287	0.000858013	0.000565929	0.000875249	0.000787511	0.001063267	0.001139893	0.000841657	0.001189061	0.000360757	0.000412574	0.001019207	0	0	0.000542533	0.000552191	0.001093591	0.000694933	0.001068678	0.000857646	0.000523367	0.001160667	0	0.000898838	0.000476609	0.000452361	0.000955893	0	0	0.000608241	0	0.000869971	0	0.000782857	0.000617544	0	0.000440447	0.000972196	0.000786307	0	0.000863483	0
22848	0.000223486	0.000137813	0	0	0.000208199	0.000211264	0	0	0	0	0	0	0.000111495	6.63836E-05	0	0	0	0	0.000231476	0	0	0	0	0	6.07308E-05	7.12571E-05	0	0	0	0	0	0	0	0.000193657	0	0	0	0	5.27675E-05	0	0	0	0	0.000119634	0.000245091	0.000275897	0	0.000204013	0
22850	0.000804668	0.000647107	0.000566827	0.001101851	0.000751442	0.000480065	0.001128808	0.00095914	0.001219533	0.000789624	0.001201883	0.001205406	0.000737542	0.00095261	0.00039868	0.0006602	0.000638834	0.000411204	0.000978343	0	0	0.000352509	0.000835706	0.001280361	0.000678096	0.000978359	0.001035298	0.001000223	0.001037741	0	0.000700073	0.000629111	0.000526342	0.001016895	0	0	0.000849015	0	0.000927623	0	0.000679884	0.001455003	0	0.000584242	0.00109082	0.000410535	0	0.000713534	0
22851	0.000521947	0.000384797	0.0002631	0.000482571	0.000379847	0.000292373	0.000616358	0.00050111	0.000488892	0.000284584	0.000639585	0.000588882	0.000494641	0.000498433	0.000334493	0.000519732	0.000220777	0.000194598	0.000333949	0	0	0.000334984	0.000223697	0.000447568	0.000290972	0.000402335	0.000552468	0	0.000653667	0	0.000601274	0.000380728	0.000305405	0.000355071	0	0	0.000395497	0	0.000456816	0	0.000424368	0.000360234	0	0.000295141	0.000326788	0.000317833	0	0.000375893	0
22869	0.001280115	0.000934292	0.001202561	0.001539471	0.001224516	0.001007909	0.002115082	0.001658049	0.001939142	0.001283867	0.002008587	0.0014624	0.001287851	0.001493692	0.00111106	0.001169396	0.000602813	0.000651005	0.001078234	0.002110165	0.001541188	0.000862745	0.001055905	0.001493037	0.000826234	0.001258934	0.001627329	0.001202018	0.002158997	0	0.001953499	0.001012868	0.00072372	0.001112271	0	0	0.001009905	0.004063747	0.00114207	0	0.001593217	0.001122215	0	0.000707567	0.000882329	0.000706848	0	0.000921754	0
22880	0.000322252	0.000292838	0.000204769	0.000284193	0.000267651	0.000329506	0.000534379	0.000372718	0.000396336	0.000287607	0.000346527	0.00034048	0.000355192	0.000289516	0	0	0.000112162	0.000124558	0.000248659	0	0.001541188	0.000227328	0.000246382	0.000377173	0.000219363	0.000311482	0.000249662	0	0.000316887	0	0.000242641	0.000279721	0.000169366	0.000382086	0	0	0	0.002709164	0.00021113	0	0.000274704	0.00034308	0	0.000230039	0.000477765	0.000282519	0	0.000389409	0
22885	0.000167013	0.000127638	0	0	9.8316E-05	7.92082E-05	0	0	0	0	0	0	0.000194161	0.000115955	0	0	0	0	6.92648E-05	0	0	0	0	0	0.000131192	9.79785E-05	0	0	0	0	0	0	0	0.000193657	0	0	0	0	9.64892E-05	0	0	0	0	0.00015101	0.000310449	0.000165538	0	8.58128E-05	0
22926	0.000319008	0.000370601	0	0	0.000115666	0.000172357	0	0	0	0	0	0	0.000171225	9.95135E-05	0	0	6.6499E-05	3.65271E-05	0.000118676	0	0	0	0	0	7.65284E-05	9.20107E-05	0	0	0	0	0	0	8.61914E-05	6.29386E-05	0	0	0	0	7.47791E-05	0	0	0	0	0.000125842	0.00027777	0.000275897	0	0.000167163	0
22927	0.000595961	0.000782031	0.000209853	0.000307969	0.000340674	0.000383241	0.000352204	0.000380585	0.000393762	0.000534837	0.000365658	0.000380448	0.0005081	0.000341189	0	0.000259866	0.00017855	0.000134694	0.000484408	0.007385576	0.003082377	0.000160732	0.000148694	0.00031578	0.000368648	0.000365014	0.000414594	0	0.000346258	0	0.000312656	0.000296381	0.000135177	0.000343935	0	0	0.000179389	0.00609562	0.000318173	0	0.00037384	0.000144094	0	0.000428701	0.000735274	0.000298521	0	0.000423964	0
22941	0.000440363	0.000378641	0.000167411	0.000510433	0.000660452	0.000314298	0.000639973	0.000527903	0.000613935	0.000308335	0.000497174	0.000386425	0.00043969	0.000535148	0.000334493	0.000259866	0.000183316	0.000263452	0.000348283	0	0	7.31055E-05	0.000391648	0.000325435	0.00034722	0.000426117	0.000390662	0	0.000463366	0	0.00051819	0.000311876	0.000290321	0.000438731	0	0	0	0	0.000290131	0	0.00070099	0.000566082	0	0.00025504	0.000166662	0.00024518	0	0.000380101	0
22946	0.000204862	0.000231029	0	0	9.25327E-05	0.000199985	0	0	0	0	0	0	0.00026281	0.000149827	0	0	3.98994E-05	6.26441E-05	0.000108794	0	0	0	0	0	0.000154861	0.000166296	0	0	0	0	0	0	6.10522E-05	0.00013556	0	0	0	0	0.000123024	0	0	0	0	0.00015101	0.00029411	0.000275897	0	0.000125213	0
22952	0.000213633	0.00023329	0	0	0.000127232	0.000183763	0	0	0	0	0	0	0.00030263	0.00019161	0	0	0	0	8.5112E-05	0	0	0	0	0	8.74611E-05	0.000115793	0	0	0	0	0	0	0	6.45847E-05	0	0	0	0	9.64892E-05	0	0	0	0	0.000144802	0.000637237	0.000344871	0	0.000150204	0
23552	0.00046199	0.000611555	0.000229282	0	0.00063408	0.000467899	0.000583465	0.000275668	0.000512797	0.000278322	0.000373767	0.000509132	0.000448211	0.000387176	0.000357094	0.000366621	0.000338923	0.000388831	0.000492777	0	0	0	0.000799861	0.00046205	0.000382478	0.000479916	0.000413408	0	0.00031135	0	0.000193631	0.000459018	0.000497468	0.000598595	0	0	0.000597029	0	0.000321188	0	0.000848415	0	0	0.000741796	0.000752267	0.00076681	0	0.000654243	0
23556	0.000822451	0.000349621	0	0	0.000306515	0.000619852	0	0	0	0	0	0	0.000564087	0.000336244	0	0	0	0	0.000302254	0	0	0	0	0	0.000316445	0.000397882	0	0	0	0	0	0	0	0.000421205	0	0	0	0	0.000300986	0	0	0	0	0.000543302	0.001290814	0.000855281	0	0.000441177	0
23558	0.000184916	5.55274E-05	0	0	5.20496E-05	0.000129014	0	0	0	0	0	0	0.000131405	8.09706E-05	0	0	0	0	7.888E-05	0	0	0	0	0	5.15474E-05	7.12571E-05	0	0	0	0	0	0	0	7.74629E-05	0	0	0	0	5.42752E-05	0	0	0	0	6.47666E-05	0.000220582	6.6951E-05	0	0.000109274	0
23560	0.000697131	0.000534419	0.00027404	0.000699895	0.000610947	0.000671179	0.00062631	0.000410823	0.000688593	0.000323882	0.000635024	0.000448992	0.000510649	0.000601531	0.000414048	0.000986788	0.000364414	0.00031459	0.000475594	0.002110165	0.0043667	0.00043638	0.000502979	0.000699719	0.000382806	0.000703485	0.000500078	0.000575128	0.000510941	0	0.000399786	0.000334477	0.000332411	0.00061951	0	0	0.000268243	0.002031873	0.000422562	0	0.000863766	0.001310566	0	0.000384237	0.000694425	0.000451919	0	0.000572893	0
23562	0.00035217	0.000495475	0.000217752	0.000718841	0.000546328	0.000468533	0.00061349	0.000341247	0.000580958	0.000324098	0.000803029	0.000472805	0.000442955	0.000502883	0	0	0.000252807	0.000292308	0.000435531	0.002110165	0	0.000323467	0.000574139	0.000624646	0.000389803	0.000734927	0.000463534	0	0.000633211	0	0.000355443	0.000232188	0.000328964	0.000705397	0	0	0	0	0.000524841	0	0.000686919	0.000867993	0	0.000593471	0.0002696	0.000350941	0	0.000507991	0
23566	0.000331864	0.000317838	0	0	0.000277598	0.000562695	0	0	0	0	0	0	0.000207939	0.000138824	0	0	0	0	0.000172984	0	0	0	0	0	0.00025965	0.000344439	0	0	0	0	0	0	0	0.000193657	0	0	0	0	0.000333672	0	0	0	0	0.000302021	0.00056371	0.000413846	0	0.000255016	0
23569	0.00016401	9.34669E-05	0.000137542	0.000287165	0.000168487	0.000252199	0.000286756	0.000156887	0.000258176	0.000175544	0.00018663	0.00013326	0.000100505	0.000121147	0	0.000389799	0.000109169	0.000141908	0.000126867	0	0	0.000262128	0.000414103	0.000432322	0.000104407	0.000219828	0.000164716	0.000339326	0.000177445	0	0.000122604	0.000205509	0.000184019	0.000181263	0	0	7.28768E-05	0.002031873	0.000119586	0	0.000210745	0.000394542	0	0.000121479	0.000108821	8.16655E-05	0	0.000117307	0
23570	0.000406119	0.000403641	0.00035947	0.0007285	0.000443463	0.000345601	0.000545849	0.000347201	0.000476265	0.000603068	0.000653269	0.000365413	0.000489863	0.000560613	0	0.000389799	0.000352334	0.000315868	0.000367335	0	0	0.000326972	0.000825122	0.000679981	0.000364658	0.000593928	0.000461702	0.000483358	0.000675906	0	0.000309311	0.000382126	0.000377087	0.000583877	0	0	0.000188919	0	0.000472918	0	0.000680523	0.0006817	0	0.0004933	0.000408486	0.000451368	0	0.000433654	0
23611	0.000418014	0.000432284	0.000435095	0.000717727	0.000573934	0.000434061	0.000681806	0.000411631	0.000488524	0.000446741	0.000518713	0.000563762	0.000404011	0.000471731	0	0.000658795	0.00018653	0.00019953	0.000439983	0	0	0.000214059	0.000374554	0.000647086	0.000353452	0.000492564	0.000441867	0.000208297	0.000542377	0	0.000442106	0.000200616	0.000379529	0.000492374	0	0	0	0	0.000363282	0	0.00063863	0.000658714	0	0.000520818	0.001568584	0.000371725	0	0.000441432	0
23617	0.000473044	0.000380777	0.000177306	0.000562071	0.000450943	0.000238005	0.000639804	0.000292424	0.000335654	0.000303585	0.000458277	0.000350192	0.000473776	0.00052464	0.000334493	0.000519732	0.000163587	0.000184097	0.000338133	0	0	0.000257372	0.000284895	0.000486689	0.000294525	0.000366974	0.000316497	0	0.000323268	0	0.000263957	0.000146792	0.000245358	0.000400387	0	0	0	0	0.000314133	0	0.000532778	0.000391111	0	0.000540449	0.000196073	0.000278472	0	0.000289188	0
23623	0	5.03766E-05	0	0	6.93995E-05	7.60399E-05	0	0	0	0	0	0	0.000145342	8.3443E-05	0	0	0	0	5.53762E-05	0	0	0	0	0	5.73963E-05	0.000106886	0	0	0	0	0	0	0	0	0	0	0	0	4.02239E-05	0	0	0	0	0.00015101	0.000196073	0.000151743	0	0.000109274	0
23683	0.000296419	0.000288692	0	0	0.000133016	0.000141941	0	0	0	0	0	0	0.000238919	0.000139072	0	0	3.32495E-05	5.47907E-05	0.00010087	0	0	0	0	0	9.70271E-05	8.90713E-05	0	0	0	0	0	0	6.46435E-05	0.000154926	0	0	0	0	8.26792E-05	0	0	0	0	0.00015101	0.000416655	0.000165538	0	0.000141661	0
23701	0.000141541	0.000109045	0.000262782	0.000370751	0.000414007	0.000543178	0.000272419	0.000237478	0.000351836	0.000159566	0.000312697	0.000233461	0.000217496	0.000261702	0.000780183	0.000311839	0.000115043	0.000147752	0.000274388	0	0	0.000275398	0.000276475	0.000365152	0.000157321	0.000260801	0.000316605	0	0.000283481	0	0.00022187	0.000232771	0.000218495	0.000283805	0	0	0	0.002031873	0.000146784	0	0.000256156	0.000370527	0	0.000112251	0	0.000138316	0	0.000327695	0
23714	0.00031276	0.000272235	0.000314667	0.000367408	0.000383548	0.00022229	0.000248297	0.000254106	0.000374025	0.000195625	0.000300281	0.000359343	0.00031378	0.000282594	0	0.001299329	0.000120474	0.000263178	0.000300118	0.002110165	0.001541188	0.000183765	0.000194179	0.000521448	0.00023363	0.000379533	0.000282325	0	0.000279071	0	0.000234473	0.000176034	0.000202693	0.000456838	0	0	0	0.00609562	0.000277527	0	0.00037352	0.000463158	0	0.000194803	0.00029411	0.000251618	0	0.000282812	0
23730	0.00049275	0.000427259	0.000372679	0.000881184	0.000637319	0.000596533	0.000944609	0.000563329	0.000709556	0.000794158	0.000666699	0.000538828	0.000611074	0.000607712	0.002006959	0.000976955	0.000319195	0.00033678	0.000461261	0.002110165	0.002311782	0.000354512	0.000544598	0.000702365	0.000413253	0.000599984	0.00047992	0.001277035	0.000594831	0	0.000599096	0.000340419	0.000423343	0.000646912	0	0	0.000339438	0	0.000462424	0	0.00088871	0.00051462	0	0.000476186	0.000303586	0.000434998	0	0.000596227	0
23738	0.000399631	0.00021118	0.000139176	0.000273048	0.0003544	0.000275771	0.000448858	0.000275881	0.000351468	0.000218296	0.000421153	0.000258115	0.000327318	0.000266647	0	0.001299329	0.000111386	0.000133324	0.000215451	0	0.001541188	0.000233587	0.000157598	0.000379726	0.00025555	0.000447762	0.000288577	0.000285814	0.000293897	0	0.000325959	0.000178131	0.000175112	0.000269765	0	0	0.000168177	0.005079683	0.000231453	0	0.000276622	0.000731447	0	0.000199334	0.000147055	0.000166274	0	0.000241245	0
23743	0.000159444	9.74869E-05	0	0	6.93995E-05	0.000120397	0	0	0	0	0	0	6.29949E-05	5.32799E-05	0	0	3.32495E-05	3.65271E-05	5.59994E-05	0	0	0	0	0	8.47279E-05	6.68035E-05	0	0	0	0	0	0	0.000129287	0.000145243	0	0	0	0	4.82446E-05	0	0	0	0	9.22841E-05	0.000179734	6.89743E-05	0	0.000127508	0
23758	0.000164971	0.000190074	0	0	0.000104099	0.000295669	0	0	0	0	0	0	7.00031E-05	3.30063E-05	0	0	0	0	0.000124641	0	0	0	0	0	6.86023E-05	7.38401E-05	0	0	0	0	0	0	0	9.68287E-05	0	0	0	0	5.65668E-05	0	0	0	0	0.00015101	0.000416655	0.000248307	0	0.000184886	0
23769	0.000183835	9.39694E-05	0	0	0.000138799	8.55449E-05	0	0	0	0	0	0	6.76936E-05	4.82115E-05	0	0	0	0	5.08357E-05	0	0	0	0	0	6.08948E-05	7.12571E-05	0	0	0	0	0	0	0	9.68287E-05	0	0	0	0	7.47791E-05	0	0	0	0	6.04041E-05	0.000196073	0.000151743	0	0.000102006	0
23774	0.000192846	7.73865E-05	0	0	7.51828E-05	0.000161585	0	0	0	0	0	0	7.76485E-05	5.2291E-05	0	0	0	0	4.45146E-05	0	0	0	0	0	5.6631E-05	9.6197E-05	0	0	0	0	0	0	0	7.74629E-05	0	0	0	0	5.02347E-05	0	0	0	0	0.000109063	0.000196073	0.000101162	0	0.000133883	0
23795	0.000369592	0.00023128	0	0	0.000173499	0.000223938	0	0	0	0	0	0	0.000215027	0.000131531	0	0	0	0	0.000118676	0	0	0	0	0	0.000229585	0.00018705	0	0	0	0	0	0	0	0.000242072	0	0	0	0	0.000231152	0	0	0	0	0.000234905	0.000718935	0.000248307	0	0.000198402	0
23812	0.000150672	0.000113819	6.46855E-05	0.000297567	0.000255853	6.90696E-05	0.000360976	0.000169518	0.000312729	0.000136894	0.000234903	0.000196107	0.000171703	0.000151804	0	0.000259866	0.000135104	0.000159258	0.000144584	0	0	8.13675E-05	0.000144369	0.00028678	0.00012097	0.000208071	0.000151996	0.000425095	0.000208505	0	0.000177449	0.000191879	0.000167068	0.000203824	0	0	0	0	0.000142985	0	0.000226734	0.000669006	0	0.000181548	0	7.65154E-05	0	0.000103919	0
23816	0.000366949	0.000226632	6.08271E-05	0.000307226	0.000370748	0.000338504	0.00031948	0.000223273	0.000385793	0.000178999	0.000318906	0.000170894	0.000484607	0.000396694	0	0	8.97736E-05	0.000136064	0.000235482	0	0	8.76265E-05	0.000180697	0.000237464	0.000228328	0.000372496	0.000175065	0.001250279	0.000230557	0	0.000177216	9.18035E-05	0.000170228	0.000417041	0	0	0	0	0.000242791	0	0.000240166	0.00051462	0	0.000268798	0.000441164	0.000260815	0	0.000320682	0
23843	0.000144665	0.000250376	0	0	0.000306515	0.000211644	0	0	0	0	0	0	0.000257475	0.000171089	0	0	0	0	0.000160253	0	0	0	0	0	0.000188588	0.000178143	0	0	0	0	0	0	0	0.000109707	0	0	0	0	0.000156192	0	0	0	0	0.00039011	0.000735274	0.000312683	0	0.000191262	0
23858	0.000303027	0.000306908	0	0	0.000150366	0.000253466	0	0	0	0	0	0	0.000313541	0.000190126	0	0	0	0	0.000118676	0	0	0	0	0	0.000139008	0.000195957	0	0	0	0	0	0	0	0.000445412	0	0	0	0	0.000130683	0	0	0	0	0.000138426	0.000375807	0.000220718	0	0.000212556	0
23866	0.000158482	9.53513E-05	5.41997E-05	0	0.0001297	0.000128254	0.000345626	0.00017275	0.000229245	0.000136246	0.000203735	0.000172014	0.000204594	0.000228819	0	0	7.19297E-05	0.000104194	0.000154377	0	0	0.000105903	0.000149384	0.000113579	9.71911E-05	0.000149462	0.000145636	0.000140031	0.000183076	0	0.000188574	0.000126172	0.000121817	0.000196562	0	0	0.000325143	0	0.000154624	0	0.000211384	0.000205848	0	0.000124835	0.000196073	0.000147881	0	0.000175961	0.000352698
23879	0.00036755	0.00027437	0	0	0.000370131	0.000590577	0	0	0	0	0	0	0.00040218	0.000234011	0	0	0	0	0.000256226	0	0	0	0	0	0.000184871	0.000267214	0	0	0	0	0	0	0	0.000348583	0	0	0	0	0.000152754	0	0	0	0	0.000274671	0.001151929	0.000979434	0	0.000418736	0
23909	0.000169777	0.000158165	0	0	0.000133016	0.000296936	0	0	0	0	0	0	0.000135387	8.25777E-05	0	0	4.98742E-05	5.02248E-05	0.000124641	0	0	0	0	0	7.65284E-05	0.000103323	0	0	0	0	0	0	3.87861E-05	0.000111353	0	0	0	0	0.000101675	0	0	0	0	0.000163595	0.00027777	0.000130959	0	0.000164358	0
23919	0	0.000146984	0	0	0	0	0	0	0	0	0	0	0.000152271	9.60522E-05	0	0	0	0	0	0	0	0	0	0	7.10621E-05	6.23499E-05	0	0	0	0	0	0	0	0	0	0	0	0	4.52293E-05	0	0	0	0	0	0	0	0	2.55016E-05	0
23936	7.50959E-05	5.23867E-05	0	0	9.8316E-05	0.00019048	0	0	0	0	0	0	5.89333E-05	4.37612E-05	0	0	0.000186751	0.000257608	3.78374E-05	0	0	0	0	0	3.64603E-05	0.000122473	0	0	0	0	0	0	0.000294487	6.58435E-05	0	0	0	0	3.41934E-05	0	0	0	0	0.000176179	0.00029411	0.000206923	0	0	0
23942	0.000150192	0.000175125	0	0	0.000109883	0.000233949	0	0	0	0	0	0	0.000162066	9.30853E-05	0	0	0.000203598	0.000284364	8.68926E-05	0	0	0	0	0	5.46632E-05	0.000169236	0	0	0	0	0	0	0.00033198	7.26215E-05	0	0	0	0	5.22851E-05	0	0	0	0	0.000100674	0.000310449	0.000165538	0	0	0
23948	7.50959E-05	7.23614E-05	0	0	5.78329E-05	0.000124579	0	0	0	0	0	0	5.26417E-05	3.4737E-05	0	0	0.000147517	0.000205374	4.19328E-05	0	0	0	0	0	1.98974E-05	7.12571E-05	0	0	0	0	0	0	0.000239612	4.64778E-05	0	0	0	0	3.25651E-05	0	0	0	0	3.77526E-05	0.000343128	0.000165538	0	0	0
23966	0.000466556	0.000346983	0.000138314	0.000446536	0.000610716	0.000808938	0.000668986	0.000107596	0.00050348	0.00033295	0.000528469	0.000118598	0.000298648	0.000329693	0	0.000519732	0.000565352	0.000968243	0.000415678	0	0	0.000409591	0.000311192	0.000455228	0.000264023	0.000909864	0.000198565	0.000866193	0.000313133	0.000338288	0.000227705	0.000321778	0.000904147	0.000474073	0.000905291	0.000844786	0.000570401	0.00304781	0.00032143	0	0.000658138	0.000205848	0	0.000473837	0.000482666	0.00080378	0.002135614	0.000313924	0
23970	7.50959E-05	4.76128E-05	0	0	6.93995E-05	0.000112032	0	0	0	0	0	0	4.26868E-05	3.04103E-05	0	0	0.000139537	0.000189667	4.19328E-05	0	0	0	0	0	2.73316E-05	0.000111339	0	0	0	0	0	0	0.000221655	3.87315E-05	0	0	0	0	3.61834E-05	0	0	0	0	6.04041E-05	0.000196073	0.000165538	0	0	0
23992	5.0104E-05	5.48992E-05	0	0	0.000127232	0.000178314	0	0	0	0	0	0	5.49513E-05	3.95582E-05	0	0	0.000143527	0.000200534	7.34492E-05	0	0	0	0	0	3.52031E-05	0.000142514	0	0	0	0	0	0	0.000226971	9.68287E-05	0	0	0	0	4.94507E-05	0	0	0	0	0.000138426	0.000343128	0.000331076	0	0	0
24105	0.000514257	0.000674997	0	0	0.000266031	0.000537349	0	0	0	0	0	0	0.000461272	0.000282841	0	0	0	0	0.00040357	0	0	0	0	0	0.000344378	0.000236039	0	0	0	0	0	0	0	0.000164609	0	0	0	0	0.000236399	0	0	0	0	0.000616625	0.000784292	0.000542597	0	0.00052699	0
24106	0.000241509	0.000179522	0.000237362	0.000530494	0.000385476	0	0.000433677	0.000370889	0.000443534	0.000254787	0.000441552	0.000331888	0.000257554	0.000350584	0.000334493	0.000519732	8.92195E-05	0.000138986	0.000258808	0.004220329	0.001541188	0.000282658	0.000474519	0.00043098	0.000172134	0.000440992	0.00033202	0	0.000454452	0	0.000360189	0.000215995	0.000183444	0.000423238	0	0	0	0.002031873	0.000313047	0	0.000598336	0.00034308	0	0.000397493	0	0.00013427	0	0.000248385	0
24107	5.49102E-05	3.01506E-05	0	0	3.96348E-05	6.53943E-05	8.40028E-05	0	0.00017555	0	8.45094E-05	0	0.000147333	7.45424E-05	0	0	4.73251E-05	3.08654E-05	0.000101582	0	0	7.88638E-05	4.2793E-05	0.000100234	0.000111404	3.56285E-05	0.000102193	0.000200045	0.00011176	0.000321835	7.77946E-05	2.91255E-05	0	0	0.000595327	0.001213681	0	0	9.84793E-05	0	0	0	0	0	9.34615E-05	5.20526E-05	0.001221571	5.10031E-05	0
24109	0.000631767	4.34671E-05	0	0	9.25327E-05	0.00017185	0	0	0	0	0	0	0.00015235	9.43215E-05	0	0	0	0	7.56749E-05	0	0	0	0	0	7.54352E-05	9.97599E-05	0	0	0	0	0	0	0	4.84143E-05	0	0	0	0	5.90996E-05	0	0	0	0	0.00015101	0.000416655	0.000131143	0	0.00012381	0
24113	0	0.000109798	0	0	6.93995E-05	7.92082E-05	0	0	0	0	0	0	8.05952E-05	5.41452E-05	0	0	0	0	5.83142E-05	0	0	0	0	0	6.34093E-05	8.01642E-05	0	0	0	0	0	0	0	0	0	0	0	0	3.37712E-05	0	0	0	0	0.00015101	0.00029411	0.000165538	0	9.18056E-05	0
24114	0.000571931	0.000149245	0	0	0.000363422	0.000339772	0.000388133	0	0.000939781	0	0.000718013	0	0	0.000394964	0.000779279	0.000644748	0.000269986	0.000290391	0.001042177	0	0	0.000556804	0.000894005	0.000878306	0.000695917	0.000647281	0.000716538	0.001856414	0.000946063	0.001772394	0.000162046	0.000330633	0	0	0.002489551	0.00472697	0.000851257	0	0.000915924	0	0	0	0	0	0.000539528	0.000556944	0.020345286	0.00052699	0
24116	0.000257249	0.000321355	0.000335593	0.000610365	0.000576247	0.000126733	0.000502667	0.000416139	0.00063735	0.000283936	0.000540505	0.000498579	0.000369926	0.000568031	0	0	0.000122358	0.000218706	0.000430813	0	0	0.000581089	0.000585067	0.000498021	0.000293213	0.000570769	0.000586209	0	0.000645879	0	0.000493606	0.000513541	0.000333704	0.000702783	0	0	0	0	0.000578272	0	0.00077966	0.000576375	0	0.000287591	0	0.000278104	0	0.000653988	0
24119	0.000114386	0.000108417	0	0	9.02194E-05	0.000110258	0.000184705	0	0.000241872	0	0.000141905	0	0	0.0001544	0	0	9.48719E-05	0.000108029	0.000129449	0	0	7.4107E-05	5.51247E-05	0.000283257	0.000185089	5.34428E-05	0.000255806	0.000479357	0.000236187	0.000510065	0	8.24834E-05	0	0	0	0.001788583	0.000170139	0	0.000225604	0	0	0	0	0	9.31347E-05	0.000135925	0.002437448	0.000117052	0
24143	0.000417774	0.000168843	0	0	0.000138799	0.000359035	0	0	0	0	0	0	0.000176242	0.000100379	0	0	0	0	8.74268E-05	0	0	0	0	0	0.000109326	0.000276121	0	0	0	0	0	0	0	0.000129073	0	0	0	0	0.000147146	0	0	0	0	0.000201347	0.000392146	0.000220718	0	0.000184121	0
24148	0.000110421	3.11556E-05	0	0	6.16885E-05	8.98538E-05	0	0	0	0	0	0	6.2756E-05	5.09311E-05	0	0	0	0	5.93825E-05	0	0	0	0	0	4.97981E-05	4.15963E-05	0	0	0	0	0	0	0	5.80972E-05	0	0	0	0	4.37217E-05	0	0	0	0	9.06062E-05	0.000196073	0.000101162	0	7.65047E-05	0
24159	0.00018768	0.000125753	0.00011884	0.00044505	0.000239737	0.000462956	0.000256563	0.000261591	0.000349261	0.000145747	0.000418239	0.000235702	0.000224982	0.000265534	0	0.000346254	9.66452E-05	0.000129306	0.000210554	0	0	0.000161233	0.000256896	0.000274777	0.000142124	0.00023399	0.000226054	0	0.000287891	0	0.000191219	0.000298362	0.000145232	0.000241878	0	0	0.000258432	0	0.000208598	0	0.000404221	0.000717381	0	0.000102855	0.000122546	0.000137397	0	0.000230917	0
24214	0	5.50248E-05	0	0	0.000138799	9.50499E-05	0	0	0	0	0	0	0.000137378	8.19596E-05	0	0	0	0	6.6772E-05	0	0	0	0	0	0.000109326	6.23499E-05	0	0	0	0	0	0	0	0	0	0	0	0	0.000132673	0	0	0	0	0.000100674	0.000147055	0.000165538	0	9.88186E-05	0
24217	0.0001562	9.54769E-05	0	0	0.000109883	0.000131803	0	0	0	0	0	0	0.000179189	0.000109774	0	0	0	0	0.000113957	0	0	0	0	0	0.000123375	0.000142514	0	0	0	0	0	0	0	0.000387315	0	0	0	0	0.000144734	0	0	0	0	0.000106882	0.000441164	0.000234512	0	0.000193812	0
24223	0.000210629	0.000163316	0.000206676	0.000358492	0.00029356	0.00020911	0.000427098	0.00034601	0.000421835	0.000238377	0.000404556	0.000348697	0.000298648	0.000344156	0.000334493	0.000346254	0.000134328	0.00014136	0.00031917	0	0.001541188	0.000236592	0.00033719	0.000433552	0.000172134	0.000317361	0.000357676	0.000250056	0.000353483	0	0.000275159	0.000151686	0.000183013	0.000359138	0	0	0.000239092	0	0.000244118	0	0.000376718	0.000366066	0	0.000266617	0	0.000140707	0	0.000233849	0
24321	0	0.000100628	0	0	0.000104099	0.000126733	0	0	0	0	0	0	0.00017226	0.000111257	0	0	0	0	0.000133544	0	0	0	0	0	8.19947E-05	5.34428E-05	0	0	0	0	0	0	0	0	0	0	0	0	6.03057E-05	0	0	0	0	0.00015101	0.00029411	0.000165538	0	0.000246473	0
24340	0.000220722	0.000127889	0	0	0.000137411	0.000336984	0.000196681	0	0.000318368	0	0.000380102	0	0.000111097	0.000223627	0	0	8.21262E-05	7.75289E-05	0.000309021	0	0	0.000129437	0.000135948	0.000255207	0.000366298	0.000243432	0.000279414	0.000483358	0.000338563	0.000500193	6.48029E-05	0.000125356	0	0.000145243	0.000912671	0.001247217	0.000326824	0	0.000452414	0	0	0	0	0.000142621	0.000378421	0.000209498	0.002337786	0.00039859	0
24376	0.000134572	9.66075E-05	0	0	7.3255E-05	0.000107216	0	0	0	0	0	0	0.000125432	8.43083E-05	0	0	0	0	4.95003E-05	0	0	0	0	0	7.83323E-05	8.46178E-05	0	0	0	0	0	0	0	0.000103316	0	0	0	0	6.20546E-05	0	0	0	0	0.00015101	0.000441164	0.000234512	0	6.63041E-05	0
24392	0.000184676	0.000101005	9.83674E-05	0.000343261	0.000214444	0.00010088	0.000339047	0.000203072	0.000339944	0.000150065	0.000383143	0.000215064	0.000267668	0.000253667	0.000689779	0.000259866	0.000100968	0.000181723	0.000225867	0	0	0.000239846	0.000242079	0.000192566	0.000165903	0.000231942	0.000253542	0.000333324	0.000267623	0	0.000257889	0.000120347	0.00014394	0.000254659	0	0	0.000109596	0	0.000213663	0	0.000322033	0.00025731	0	0.000131882	0.000108821	0.00011183	0	6.34989E-05	0
24534	0.000305911	0.000177386	0	0	0.00014998	0.000552303	5.39777E-05	0	0.000203378	0	8.86905E-05	0	0.000331141	0.000213614	0	0	7.71388E-05	0.000202543	0.00024857	0	0	5.18248E-05	0.000100771	7.76823E-05	0.000280094	0.000329564	8.83949E-05	0.000258308	0.000111197	0.000315911	0	2.91255E-05	9.69653E-05	0.000130719	0.000447726	0.000558932	0	0	0.000332104	0	0	0	0	0.000251684	0.000579396	0.00029429	0.000854246	0.000281155	0
24536	0.000123277	6.64569E-05	0	0	0.000104099	0.000282995	0	0	0	0	0	0	0.000157288	9.72884E-05	0	0	0	0	0.000103274	0	0	0	0	0	8.06282E-05	0.000142514	0	0	0	0	0	0	0	0.00013556	0	0	0	0	6.7844E-05	0	0	0	0	0.000113258	0.00029411	0.000165538	0	0.000105704	0
24537	0.000138537	3.21606E-05	0	0	4.16397E-05	9.92321E-05	0	0	0	0	0	0	7.96395E-05	5.05603E-05	0	0	0	0	5.93825E-05	0	0	0	0	0	6.83289E-05	8.01642E-05	0	0	0	0	0	0	0	5.80972E-05	0	0	0	0	6.37432E-05	0	0	0	0	9.06062E-05	0.000176466	7.09975E-05	0	7.42096E-05	0
24539	0.00011715	5.47736E-05	0	0	0.000104099	0.000220896	0	0	0	0	0	0	8.68867E-05	5.7483E-05	0	0	0	0	7.9147E-05	0	0	0	0	0	0.000102767	0.000154361	0	0	0	0	0	0	0	9.68287E-05	0	0	0	0	5.54813E-05	0	0	0	0	0.000176179	0.000416655	0.000220718	0	0.000145741	0
24558	0.000858377	0.000513063	0.000477175	0.00073853	0.00086225	0.000651155	0.001091361	0.000676199	0.000871988	0.000515836	0.000892734	0.000672088	0.000932738	0.001013554	0	0.000585049	0.000273422	0.000368742	0.000750784	0	0	0.000312201	0.000639157	0.000735485	0.000683563	0.000885992	0.000584053	0.000500112	0.000813846	0	0.000678913	0.000290206	0.000435985	0.000939529	0	0	0	0	0.000792237	0	0.000704508	0.000394542	0	0.000690788	0.000939517	0.000656267	0	0.000692368	0
24568	0.000880365	0.000369847	0.000141491	0.000418302	0.000775655	0.000691203	0.000752483	0.00038403	0.000760921	0.000329496	0.000661251	0.00037195	0.000674149	0.00070018	0.000708764	0.00094535	0.00024782	0.000254594	0.000600948	0	0	0.000379798	0.000507718	0.00052087	0.000539799	0.000706603	0.000547509	0.000413842	0.000665866	0.000357375	0.000644061	0.000336341	0.000276818	0.000465649	0.000602708	0.000894292	0.000337195	0	0.000552943	0	0.000432043	0.000353029	0	0.000401687	0.000910433	0.000440332	0.001890731	0.0005669	0
24589	0.00016425	8.4296E-05	0	0	6.93995E-05	0.000199605	0	0	0	0	0	0	0.000140404	8.03525E-05	0	0	0	0	5.63555E-05	0	0	0	0	0	0.000105664	8.6132E-05	0	0	0	0	0	0	0	0.000167804	0	0	0	0	0.000129235	0	0	0	0	0.000142621	0.000176466	0.000131143	0	6.92368E-05	0
24610	0.000127483	4.22108E-05	0	0	9.8316E-05	0.000130915	0	0	0	0	0	0	0.00015028	8.3443E-05	0	0	0	0	6.41011E-05	0	0	0	0	0	3.6187E-05	3.78553E-05	0	0	0	0	0	0	0	0.000106512	0	0	0	0	3.85957E-05	0	0	0	0	0.000100674	0.000367637	0.000183931	0	8.92555E-05	0
24768	0.00027383	0.000106406	0	0	0.000196632	0.000328239	0	0	0	0	0	0	0.000151634	0.0001052	0	0	0	0	0.000108794	0	0	0	0	0	0.000201652	0.00020905	0	0	0	0	0	0	0	0.000396998	0	0	0	0	0.00015197	0	0	0	0	0.000245308	0.000465673	0.00016186	0	0.000172901	0
24782	0.000255807	0.000139949	9.41004E-05	0.000289394	0.000252229	0.000304286	0.000366374	0.000198522	0.000361888	0.000193034	0.000361731	0.000277352	0.000274597	0.000492128	0.000722325	0.00068127	0.000117703	0.000119444	0.000330922	0	0	7.31055E-05	0.000234809	0.000218062	0.000242923	0.000308899	0.000172801	0.000322322	0.00031304	0	0.000207245	0.000170675	0.000250099	0.000287	0	0	0	0	0.000218548	0	0.000457946	0.000295735	0	0.000242623	0.000328749	0.000222557	0	0.000270444	0
24806	8.85531E-05	1.88441E-05	3.47713E-05	0	0.000171108	0.000112919	0.00023396	4.80994E-05	0.000109228	9.84601E-05	7.46268E-05	4.63187E-05	6.97642E-05	0.000251194	0	0	0	5.60692E-05	0.000136749	0	0	6.93501E-05	0.000120373	7.29111E-05	8.99756E-05	0.000137081	4.31195E-05	0	5.52699E-05	0	4.02976E-05	5.8251E-05	0.000112192	0.00015115	0	0	0.000207699	0	4.83652E-05	0	0	0	0	4.19473E-05	0	0	0	0.000108764	0
24837	0.000214474	0.00013618	0.000156925	0.000346975	0.000352087	0.000214179	0.000648407	0.000292679	0.000470258	0.000242695	0.000459164	0.00039623	0.000306294	0.000447749	0	0	0.000153834	0.000237518	0.000314986	0.002110165	0.001541188	0.00021481	0.000226251	0.000244136	0.000196022	0.000349516	0.000434968	0	0.000528583	0	0.000392863	0.000177782	0.00019666	0.000453642	0	0	0.000353453	0.00609562	0.000318957	0	0.000538215	0.000411696	0	0.000256382	0	0.000155606	0	0.000223266	0
24848	8.73516E-05	6.92207E-05	6.97696E-05	0.000215838	0.000208353	3.38378E-05	0.000221646	0.000109298	0.000194184	4.62071E-05	0.00024694	0.000126443	0.000102735	0.000144264	0	0.000519732	6.3839E-05	7.2963E-05	0.000149747	0	0.001541188	0.000210554	0.000184999	0.000226636	0.000119712	0.000246282	0.000125801	0.000189292	0.000119454	0	0.000102767	0.00016753	0.000122823	0.000216896	0	0	0	0.002031873	0.000116692	0	0.000183882	0.000617544	0	0.000180541	0	5.18686E-05	0	0.000102006	0
24887	0.000151393	3.45476E-05	0	0	0.000127232	0.000136238	0	0	0	0	0	0	0.000120495	7.5655E-05	0	0	0	0	5.1637E-05	0	0	0	0	0	3.46018E-05	3.91914E-05	0	0	0	0	0	0	0	0.000116194	0	0	0	0	6.22958E-05	0	0	0	0	9.22841E-05	9.1174E-05	4.72704E-05	0	5.10031E-05	0
24937	0.000260853	0.00017814	0.000232278	0.000685407	0.000566146	0.000332041	0.00047416	0.000295146	0.000632201	0.000180294	0.000545574	0.00037746	0.000261696	0.000375432	0	0.000259866	0.000146187	0.000217245	0.000353179	0	0	0.000414098	0.000688254	0.000348974	0.000189353	0.000546631	0.000316173	0	0.00039815	0	0.000281305	0.000334128	0.000220219	0.000707333	0	0	0.000629544	0	0.000253646	0	0.000534377	0.000247018	0	0.000374338	0.000163394	0.000207658	0	0.000306784	0
24939	0.000271307	0.000121105	0	0	0.000208199	0.0003802	0	0	0	0	0	0	0.000180145	9.72884E-05	0	0	0	0	0.00012019	0	0	0	0	0	0.000153057	0.000148482	0	0	0	0	0	0	0	0.000193657	0	0	0	0	0.000144734	0	0	0	0	0.000142621	0.000465673	0.000124154	0	0.000200315	0
24941	0.000410805	9.02005E-05	0	0	6.93995E-05	0.000199985	0	0	0	0	0	0	0.000104487	5.56287E-05	0	0	0	0	7.31821E-05	0	0	0	0	0	9.83937E-05	0.000117574	0	0	0	0	0	0	0	0.000213023	0	0	0	0	0.000103364	0	0	0	0	0.000125842	0.00027777	0.000124154	0	0.000144466	0
24943	0.000363825	0.000329898	0	0	0.00021591	0.000573975	0	0	0	0	0	0	0.000323814	0.000200016	0	0	5.81866E-05	3.19613E-05	0.000181887	0	0	0	0	0	0.000204604	0.000178143	0	0	0	0	0	0	4.30957E-05	0.000216218	0	0	0	0	0.000200517	0	0	0	0	0.000308229	0.001013044	0.000313235	0	0.000271464	0
24955	0.000171459	6.19344E-05	0	0	6.93995E-05	0.000129014	0	0	0	0	0	0	8.66478E-05	6.30458E-05	0	0	0	0	4.62952E-05	0	0	0	0	0	9.11235E-05	0.000100918	0	0	0	0	0	0	0	0.000106512	0	0	0	0	9.34739E-05	0	0	0	0	9.56399E-05	0.000220582	0.000124154	0	8.2115E-05	0
24966	0.000103332	8.11554E-05	0	0	6.93995E-05	0.000359035	0	0	0	0	0	0	9.75584E-05	6.34167E-05	0	0	0	0	7.12234E-05	0	0	0	0	0	7.16634E-05	0.000213771	0	0	0	0	0	0	0	0.000290486	0	0	0	0	4.93301E-05	0	0	0	0	0.00015101	0.000208164	0.000165538	0	0.000183611	0
24986	0.000171219	8.24116E-05	0	0	6.5544E-05	0.000139407	0	0	0	0	0	0	0.000188188	0.000117438	0	0	0	0	5.1637E-05	0	0	0	0	0	6.92582E-05	8.01642E-05	0	0	0	0	0	0	0	9.03412E-05	0	0	0	0	7.11608E-05	0	0	0	0	0.000134231	0.000220582	0.000131143	0	9.24432E-05	0
25335	0.000179629	0.000119974	3.79034E-05	0.000270448	0.000218146	0.000186298	0.000289793	0.000238796	0.000369856	0.000159782	0.000366799	0.000242426	0.000126069	0.000126586	0.000334493	0.000259866	0.000120031	0.000136155	0.000255603	0.002110165	0	0.000170496	0.000302174	0.000423171	0.000133925	0.00028387	0.000201152	0	0.00027344	0	0.000278738	0.000190364	0.000141785	0.000301621	0	0	0	0	0.000160051	0	0.000243364	0.000308772	0	7.55052E-05	0.000163394	7.35725E-05	0	0.000137326	0
25336	0.000370674	0.000418842	0.000374268	0.000494087	0.000464977	0.000390972	0.000764628	0.000749858	0.001090445	0.000365986	0.00088019	0.000761177	0.000481501	0.000772497	0	0.000259866	0.000268102	0.00042682	0.000675732	0	0	0.000344748	0.000728355	0.001080172	0.000474094	0.000677031	0.000766233	0.000289315	0.000896892	0.000350793	0.000637682	0.000448999	0.000325085	0.000646331	0.000659288	0.000991705	0.000657293	0	0.000637733	0	0.000656219	0.00086216	0	0.000116278	0.000217968	0.000263574	0.002135614	0.000464639	0
25337	0	0.000116834	0	0	7.3255E-05	0.000253466	0	0	0	0	0	0	0.000165252	9.1231E-05	0	0	0	0	8.90293E-05	0	0	0	0	0	0.000109326	0.000160328	0	0	0	0	0	0	0	0	0	0	0	0	6.03057E-05	0	0	0	0	0.00015101	0.000261431	0.000130959	0	8.92555E-05	0
25348	0.000124719	0.000102889	0	0	6.93995E-05	0.000239399	0	0	0	0	0	0	0.000115876	7.97344E-05	0	0	0	0	8.90293E-05	0	0	0	0	0	6.32453E-05	5.94106E-05	0	0	0	0	0	0	0	8.90824E-05	0	0	0	0	5.42752E-05	0	0	0	0	0.000119634	0.00029411	0.000117164	0	0.00012381	0
25355	0.000240667	0.000116708	0.000208719	0.000400099	0.000327951	0.00020911	0.000158897	0.000329424	0.000419506	0.000221967	0.000351721	0.000275484	0.000215425	0.000296439	0	0	0.000158157	0.000147844	0.000361014	0	0	0.000153221	0.000316369	0.001016822	0.000214881	0.000439923	0.000206434	0.000500112	0.000398619	0	0.000403832	0.000260848	0.000190914	0.00034868	0	0	0.00020826	0	0.000246952	0	0.000331947	0.000308772	0	9.79889E-05	9.18275E-05	9.76675E-05	0	0.000234614	0
25358	0.000236342	9.59794E-05	0.000162644	0.000197635	0.000182366	0.000109244	0.000342758	0.000216469	0.000298263	6.47763E-05	0.000303955	0.000247002	0.000194559	0.00021349	0	0.000259866	0.00010396	0.000137068	0.000137639	0.002110165	0.003082377	0.000240848	0.000188335	0.000354323	0.000105719	0.000177608	0.000191666	0.000250056	0.000266778	0	0.000182895	9.48326E-05	0.000134746	0.000226482	0	0	0.000240774	0	0.000195029	0	0.000316277	0.000360234	0	6.22498E-05	9.80365E-05	6.4376E-05	0	0.000119985	0
25421	0.000911484	0.000554394	0.000277217	0.000423503	0.000523272	0.000525689	0.000625466	0.000264781	0.000422448	0.000281345	0.000514785	0.000337678	0.000510888	0.000613028	0	0.000259866	0.000178106	0.000223181	0.000566493	0	0	0.000218565	0.000356907	0.00056603	0.000460264	0.00051697	0.000361233	0	0.000411099	0	0.000332183	0.000231839	0.000296067	0.000680706	0	0	0	0	0.000479612	0	0.000337383	0.000746199	0	0.000527026	0.000845402	0.000462036	0	0.00056996	0
25436	0.00113473	0.000842709	0.000694201	0.001154232	0.001140157	0.001006642	0.001921774	0.001264663	0.001731473	0.001053695	0.001777105	0.001188877	0.001218007	0.001500244	0.000334493	0.000808393	0.000653463	0.000809442	0.001311045	0	0.001541188	0.000728051	0.001181984	0.001781102	0.00091692	0.001606312	0.001041766	0	0.001452124	0	0.001373696	0.00056317	0.000811492	0.001182084	0	0	0.000333832	0	0.001218839	0	0.00127758	0.000883431	0	0.000496824	0.001173497	0.000576257	0	0.001142343	0
25451	0.000135533	8.30398E-05	0	0	0	8.30102E-05	0	0	0	0	0	0	9.55674E-05	5.56287E-05	0	0	0	0	0.000118676	0	0	0	0	0	3.87562E-05	4.98799E-05	0	0	0	0	0	0	0	6.45847E-05	0	0	0	0	4.99935E-05	0	0	0	0	0	0	0	0	0.000127508	0
25462	0.000115227	0.000268592	0	0	0.000161932	0.000143589	0	0	0	0	0	0	0.000148767	9.27145E-05	0	0	0	0	7.71884E-05	0	0	0	0	0	4.85955E-05	7.12571E-05	0	0	0	0	0	0	0	6.45847E-05	0	0	0	0	6.03057E-05	0	0	0	0	0.000138426	0.00029411	0.000303487	0	9.26982E-05	0
25469	0.000159684	0.000183291	0	0	0	0.000123058	0	0	0	0	0	0	0	0	0	0	0	0	0.000178059	0	0	0	0	0	5.46632E-05	8.90713E-05	0	0	0	0	0	0	0	4.84143E-05	0	0	0	0	6.03057E-05	0	0	0	0	0	0	0	0	0.000255016	0
25474	0.000354813	0.00020628	0.000303908	0.000263018	0.000296721	0.00018503	0.000554958	0.000385816	0.000466703	0.000248957	0.000515545	0.000424059	0.000292596	0.000396571	0.000922116	0.000568895	0.000186973	0.000157615	0.000301631	0	0	0.000153472	0.000324375	0.000474537	0.000242704	0.000343637	0.00041772	0	0.000526894	0	0.000592872	0.000248149	0.000231711	0.000367852	0	0	0.00042689	0.002031873	0.000405255	0	0.000352094	0.0006817	0	0.000111412	0	0.000188162	0	0.000100094	0
25524	0.000209067	0.000274873	0	0	0.000211052	0.000306694	0	0	0	0	0	0	0.000368333	0.000228696	0	0	6.6499E-05	0.000136977	0.000181798	0	0	0	0	0	0.000190938	0.000489892	0	0	0	0	0	0	0	0.000125877	0	0	0	0	0.000231152	0	0	0	0	0.000302021	0.000529397	0.000324087	0	0.000226581	0
25541	8.75919E-05	4.20852E-05	0	0	0.000161932	0.000126733	0	0	0	0	0	0	8.56125E-05	5.7483E-05	0	0	0	0	5.08357E-05	0	0	0	0	0	4.37305E-05	5.34428E-05	0	0	0	0	0	0	0	0	0	0	0	0	2.71376E-05	0	0	0	0	5.6545E-05	0.00029411	0.000119555	0	0.000107107	0
25548	0.000129045	9.64819E-05	3.4045E-05	0.000303511	0.00021244	0.00013383	0.000246442	0.000149189	0.000240033	0.000147258	0.000259103	0.000193866	0.000155058	0.000170347	0	0.000606119	0.000114046	9.36008E-05	0.000133722	0.002110165	0	0.000262879	0.000189739	0.000251387	9.11781E-05	0.000168345	0.000177437	0	0.000180636	0	0.000150066	0.000183025	0.000119806	0.000204889	0	0	0	0	0.000102158	0	0.000283018	0.000231579	0	5.78873E-05	0	5.66509E-05	0	0.000132353	0
25551	0.000183715	6.58288E-05	0	0	6.93995E-05	0.000225965	0	0	0	0	0	0	0.00019217	0.000109774	0	0	0	0	6.16973E-05	0	0	0	0	0	7.19914E-05	0.000103323	0	0	0	0	0	0	0	0.00013556	0	0	0	0	7.47791E-05	0	0	0	0	9.06062E-05	0.000310449	0.000117348	0	0.000125213	0
25554	9.8646E-05	4.43465E-05	0	0	0.000104099	0.000166147	0	0	0	0	0	0	0.000109027	6.02026E-05	0	0	0	0	9.19673E-05	0	0	0	0	0	6.43932E-05	7.57106E-05	0	0	0	0	0	0	0	0.000213023	0	0	0	0	6.3321E-05	0	0	0	0	9.06062E-05	0.00029411	0.000117348	0	9.24432E-05	0
25560	0.000181552	0.000173115	0	0	7.3255E-05	0.000106456	0	0	0	0	0	0	6.47469E-05	3.85692E-05	0	0	0	0	0.000110396	0	0	0	0	0	5.55924E-05	6.83177E-05	0	0	0	0	0	0	0	0.000145243	0	0	0	0	6.03057E-05	0	0	0	0	7.13104E-05	0.000220582	0.000124154	0	0.000147909	0
25704	0.00012556	0.00010402	0.000102907	0.000254845	0.000178897	0.000204928	0.000347481	0.000124182	0.000279875	3.77862E-05	0.000205002	0.000154925	0.000155217	0.000228078	0	0.000519732	7.20406E-05	0.000120357	0.000202007	0	0	0.000256871	0.000168618	0.000279586	0.000129388	0.000196046	0.000148115	0.000250056	0.000189363	0	0.000179472	0.000194675	9.94074E-05	0.000178939	0	0	0	0	0.000141055	0	0.000369043	0.000617544	0	0.000114097	9.80365E-05	5.68348E-05	0	0.00012993	0
25761	0	3.01506E-05	0	0	4.62663E-05	0.000126733	0	0	0	0	0	0	5.081E-05	3.89401E-05	0	0	0	0	6.6772E-05	0	0	0	0	0	1.74922E-05	4.7475E-05	0	0	0	0	0	0	0	0	0	0	0	0	0.000120611	0	0	0	0	7.55052E-05	0.000183655	8.27691E-05	0	6.69416E-05	0
25767	0.000120514	7.07283E-05	0	0	7.3255E-05	0.000273744	0	0	0	0	0	0	0.000168358	0.000106189	0	0	0	0	5.66226E-05	0	0	0	0	0	6.06214E-05	6.23499E-05	0	0	0	0	0	0	0	9.03412E-05	0	0	0	0	6.29592E-05	0	0	0	0	6.2921E-05	0.000156858	0.000144754	0	8.58128E-05	0
25813	0.000322612	0.000125125	0	0	0.000219765	0.000383621	0	0	0	0	0	0	0.000264801	0.000166886	0	0	0	0	0.000155979	0	0	0	0	0	0.000161256	0.000245837	0	0	0	0	0	0	0	0.00034471	0	0	0	0	0.000185139	0	0	0	0	0.000272658	0.000576128	0.000312683	0	0.000217911	0
25821	0.000229493	0.000128894	5.47444E-05	5.57241E-05	0.000190309	0.000306821	0.000193814	7.78692E-05	0.000151032	0.000111847	9.42654E-05	7.68554E-05	0.000227451	0.000168617	0	0	6.99348E-05	9.74362E-05	0.000206726	0	0	4.38132E-05	0.000108179	0.000118928	0.000121352	0.000224193	9.24913E-05	0	0.000102001	0	5.83459E-05	0.000111259	0.000105153	0.000248366	0	0	0.000210782	0	0.000156735	0	0.000188359	0	0	0.000214099	0.000392146	0.000339353	0	0.000195342	0
25899	0.000182393	6.14318E-05	0	0	0.000144582	0.000162218	0	0	0	0	0	0	0.00014136	8.65335E-05	0	0	0	0	8.90293E-05	0	0	0	0	0	8.58758E-05	8.90713E-05	0	0	0	0	0	0	0	7.74629E-05	0	0	0	0	6.03057E-05	0	0	0	0	0.000163595	0.000416655	0.000156342	0	0.000130696	0
26121	0	7.29896E-05	0	0	6.93995E-05	0.000126733	0	0	0	0	0	0	8.47365E-05	4.40085E-05	0	0	0	0	9.97128E-05	0	0	0	0	0	0.000109326	8.90713E-05	0	0	0	0	0	0	0	0	0	0	0	0	0.000120611	0	0	0	0	0.000109063	0.000179734	0.000110359	0	0.000147909	0
26123	0.000503323	0.000253893	0.000181029	0	0.000336973	0.000433301	0.000645877	0.000237095	0.000401485	0.000201886	0.00028305	0.000224683	0.000337353	0.000287168	0.000439361	0.000302006	0.000192182	0.00014346	0.00024216	0	0	0	0.000299574	0.000306909	0.000332899	0.000383185	0.000254944	0.00022355	0.000217326	0	0.000164613	0.000270867	0.000196373	0.000592398	0	0	0.000241615	0	0.000331983	0	0.000453149	0	0	0.000280544	0.000196073	0.000294474	0	0.000518447	0
26127	0.000105375	0.000100125	0.000128191	0	0.000113275	0	0.000269551	0.000146893	0.000268842	0.000135598	0.000212731	0.000219547	6.63397E-05	0.000143646	0.000668986	0.000259866	8.96628E-05	0.000118165	0.000168265	0	0	0.000237593	9.2304E-05	0.00014038	0.000112223	0.000207447	0.000178515	0	0.000149388	0	0.000165236	0.000191296	0.00015184	0.000313047	0	0.000728209	0.000243016	0	0.00015583	0	0.000147745	0.000102924	0	0.000110238	0	0	0	0.000188584	0
26131	9.99677E-05	0.00015113	0.000116071	0	0.000151291	0.000141941	0.000266515	0.000216129	0.000278281	0.000167339	0.000218686	0.000169493	0.000142555	0.000174056	0.000432129	0.000318862	0.000102187	9.18658E-05	0.000232099	0	0	0.000139201	0.000243207	0.000248144	0.000160983	0.000188475	0.000210207	0.000150033	0.000155769	0	0.000103156	0.000196772	0.000116071	0.000272282	0	0.001453224	0.000336915	0	0.000181098	0	0.000379277	0	0	0.000154198	0	0.000196807	0	0.000292375	0.001057339
26135	0.000120754	9.96226E-05	0	0	3.75528E-05	9.58103E-05	0	0	0	0	0	0	0.000108469	5.72357E-05	0	0	0	0	8.45778E-05	0	0	0	0	0	6.248E-05	9.50391E-05	0	0	0	0	0	0	0	9.68287E-05	0	0	0	0	7.23669E-05	0	0	0	0	7.55052E-05	0.000179734	0.000110359	0	0.000102006	0
26160	0.000299423	0.000488565	0.000464465	0.000276763	0.000210203	0.000205054	0.00072212	0.000636478	0.000571151	0.000812943	0.000528849	0.00057254	0.000195117	0.00043514	0.001007096	0.000324481	0.00026655	0.000211949	0.000451646	0	0	0.000388311	0.000208627	0.000321912	0.000384938	0.000407323	0.00061014	0.000417093	0.000620918	0	0.000184295	0.000441892	0.000254121	0.000465649	0	0.00274835	0.000691769	0	0.000466103	0	0.000151263	0	0.000939701	0.00012299	0.00020457	0.00023157	0	0.00056741	0.000976528
26180	0.000457665	0.00057349	0.000569414	0.000363693	0.000452099	0.000360176	0.001263584	0.000858263	0.000913056	0.000715131	0.000801509	0.000748103	0.000552858	0.000806739	0.001562174	0.000988895	0.000407417	0.000523982	0.000719268	0	0	0.000585095	0.00049679	0.000527524	0.000543953	0.000738134	0.000712334	0.000460853	0.000822949	0	0.000564011	0.000444571	0.000601759	0.000872523	0	0.001614516	0.000857424	0	0.000757802	0	0.000656219	0.00044772	0	0.00017232	0.000144767	0.000236352	0	0.000742861	0.000396502
26188	0.000310957	0.000191456	9.38735E-05	0.000321342	0.00030983	0.00024054	0.000917621	0.000324278	0.000485582	0.000345258	0.000624381	0.000397911	0.000213115	0.000304351	0.001244857	0.000944647	0.000174781	0.000247106	0.000537648	0	0	0.000291421	0.000341078	0.000564613	0.000237293	0.000333839	0.000288254	0.000300067	0.000385388	0	0.000341129	8.35319E-05	0.000210882	0.000377148	0	0	0.000552462	0	0.000251897	0	0.000417332	0.000676211	0	0.000136916	9.80365E-05	6.89743E-05	0	0.000276947	0
26340	0.000126401	4.84922E-05	8.33422E-05	0.000148598	0.000118133	0.000120903	0.000395387	0.000130434	0.00015569	0.00013711	0.00011251	0.000130271	0.000129812	0.000122878	0.000382407	0.000313946	0.000102187	0.000113234	0.000113423	0	0	0.000182513	0.000112182	9.20893E-05	0.000107905	0.000130757	0.000106613	0.000187542	9.97485E-05	0	7.63943E-05	0.000100425	0.000116071	0.000152505	0	0	0.000210222	0	7.297E-05	0	0.000141669	0.000250105	0	9.59754E-05	0	0.000164619	0	0.000122153	0.000302097
26382	0.000115227	7.21102E-05	0.000499009	0.00011925	7.10188E-05	0.000279827	0.000371097	0.000190952	0.000369121	0.000266447	0.000277981	0.000304713	6.41895E-05	7.0463E-05	0.0007169	0.000259866	0.000165693	0.000156793	0.000279285	0	0	0.000320963	0.000166571	0.000209172	0.000158632	0.000336957	0.00023457	0.000321322	0.000227742	0	8.26178E-05	0.000319914	0.000174825	0.000338416	0	0.002914432	0.000169298	0	0.000237966	0	0.000118004	0.000329357	0	0	0	0	0	0.000338788	0
26384	0.000245714	0.000206532	0.000334004	0.000202093	0.00048063	0.000321395	0.000714867	0.000441954	0.000634162	0.000480209	0.000175481	0.000398752	0.000289808	0.000302991	0.000800976	0.000808393	0.000306782	0.000292674	0.000494113	0	0	0.000255619	0.000517933	0.000450625	0.000286271	0.000360828	0.000349914	0.000275061	0.000299527	0	0.000206856	0.000332846	0.000328389	0.000588234	0	0.001006078	0.000577689	0	0.000296885	0	0.000371921	0.00025731	0	0.000451017	0	0.000281047	0	0.000576335	0.000566431
26388	0.000225768	9.64819E-05	5.15668E-05	9.28735E-05	0.000217298	0.000287431	0.000125667	0.000103344	0.000133624	0.000112279	0.000108329	0.000100295	0.00011715	0.000127575	0.000395064	0.000286555	8.30129E-05	8.79391E-05	0.00013577	0	0	8.43718E-05	0.000147084	0.000101818	0.000197334	0.000241829	9.02275E-05	0.000142782	7.91983E-05	0	5.71012E-05	0.000101939	8.71969E-05	0.000324086	0	0.000447146	0.000117444	0	0.000223131	0	0.000112568	0	0	0.000186414	0.000343128	0.000200485	0	0.000243667	0.000302097
26427	2.63136E-05	0	0	0	3.85553E-05	0	9.8678E-05	3.74249E-05	5.88436E-05	0	0	0	2.78738E-05	3.25119E-05	0	0	3.13654E-05	4.38326E-05	0	0	0	0	0	0	6.55958E-05	0	3.5897E-05	0	1.87674E-05	0	0	0	0	0	0	0	0	0	0	0	0	0	0	0	0	0	0	0	0
26548	0	0.000318843	0	0	0.000208199	0.000187565	0	0	0	0	0	0	0.00021208	0.000125103	0	0	0	0	0.000163191	0	0	0	0	0	0.000229585	8.90713E-05	0	0	0	0	0	0	0	0	0	0	0	0	7.64074E-05	0	0	0	0	0.000201347	0.000931347	0.000496615	0	0.000280517	0
26721	3.43639E-05	4.08289E-05	3.63147E-05	8.35862E-05	3.46998E-05	8.76994E-05	0	4.9673E-05	8.52006E-05	3.34678E-05	7.08257E-05	2.96029E-05	3.95012E-05	4.78407E-05	0	0	4.2116E-05	5.36949E-05	4.78087E-05	0	0	8.76265E-05	9.63762E-05	8.36092E-05	5.54831E-05	7.34838E-05	6.92067E-05	0.000145532	3.41566E-05	0	4.72213E-05	0.000233004	0	4.73492E-05	0	0.000223573	0	0	7.74929E-05	0	0	0	0	0	0	0	0	6.05662E-05	0
26931	8.44679E-05	0	3.90383E-05	0	4.41844E-05	8.51647E-05	0.000150631	7.73589E-05	8.78976E-05	6.65037E-05	8.00749E-05	7.6762E-05	6.97642E-05	8.25777E-05	0.000344438	0.000508494	5.07609E-05	4.74853E-05	3.69472E-05	0	0	7.66106E-05	6.36603E-05	6.68724E-05	8.48919E-05	0.000110359	4.88328E-05	0.000152034	7.89167E-05	0	9.57651E-05	6.0581E-05	4.26647E-05	7.04913E-05	0	0	0.000109596	0	4.36011E-05	0	0.000248161	0	0	5.06723E-05	0	0	0	8.51752E-05	0
26935	8.63904E-05	6.01756E-05	0	0	0.000127232	0.000253466	0	0	0	0	0	0	8.76035E-05	5.56287E-05	0	0	0	0	8.30643E-05	0	0	0	0	0	8.74611E-05	6.68035E-05	0	0	0	0	0	0	0	0.000193657	0	0	0	0	4.99935E-05	0	0	0	0	0.000163595	0.000196073	0.000165538	0	7.22969E-05	0
26954	0.000375119	0.000197361	0.000268456	0.00020395	0.000519031	0.000354853	0.000798701	0.000544787	0.000635511	0.000792431	0.000328915	0.00040725	0.000327637	0.000364182	0.001136373	0.001005048	0.000285946	0.000300436	0.000408555	0	0	0.000149716	0.000167974	0.000410218	0.000312673	0.00036635	0.00046472	0	0.000420576	0	0.000233773	8.48134E-05	0.00027021	0.000439602	0	0	0.00019901	0	0.000378539	0	0.000282379	0.000682043	0	0.000288933	0.000179734	0.00024702	0	0.000458136	0
27211	0.000354933	0.000234421	0.000327558	0.000289394	0.000381852	0.00016564	0.001041601	0.000558779	0.000505565	0.000510869	0.000486404	0.000591871	0.000440964	0.00043959	0.000805496	0.000823142	0.000303789	0.00027925	0.00034214	0	0	0.000236592	0.000408696	0.000698228	0.000330657	0.000405275	0.000617255	0.000250056	0.000549977	0	0.000554986	0.000305701	0.000274232	0.00035052	0	0	0.00046473	0	0.000344708	0	0.00043556	0.000405864	0	0.000238764	0.000245091	0.00025732	0	0.000362505	0
27232	0.000178067	0.000163567	0.000122108	0.000412358	0.000251997	0.000212912	0.000548211	0.000489543	0.000514023	0.000259105	0.000384537	0.000350565	0.000355192	0.000310037	0.000776567	0.000708661	0.000167134	0.000214323	0.00027243	0	0	0.000273395	0.000326239	0.000696457	0.000248772	0.000287522	0.000417935	0	0.000430523	0	0.000370458	0.000149822	0.000285724	0.000337642	0	0	0.000320938	0	0.000249545	0	0.000278861	0.000487174	0	0.00018138	0	0.000144018	0	0.000338533	0
27239	0.000129525	9.98739E-05	0.00010731	0.000338803	0.000241742	0.000104555	0.000486643	0.000258487	0.000243588	0.000209444	0.000286597	0.000319375	0.000195276	0.000215098	0.000334493	0.000554146	0.000159708	0.000160902	0.00034214	0	0	0.000102147	0.000319429	0.000453998	0.000150378	0.000210654	0.000254405	0.000250056	0.000274754	0	0.000216347	0.000209704	0.000156294	0.000264245	0	0	5.60591E-05	0	0.000159931	0	0.000269907	0.00068616	0	0.000118124	0	9.95069E-05	0	0.000163975	0
27283	0.000728611	0.000977131	0.001446686	0.001110396	0.001285356	0.000961651	0.002321884	0.001629895	0.001999456	0.001149564	0.001607073	0.001567925	0.00122175	0.001447087	0.001481715	0.001961635	0.000859499	0.000765335	0.001124084	0	0	0.000914069	0.001483835	0.002480206	0.000879093	0.001185361	0.001256286	0.001323796	0.001411024	0	0.000999738	0.000877726	0.000834045	0.001131056	0	0.001229651	0.000994488	0	0.001112581	0	0.001280458	0.001573022	0	0.000735756	0.000728411	0.000917817	0	0.001161851	0.000332306
27299	0.00032081	0.000214195	0.000136543	0.000246672	0.000315845	0.000235724	0.00047163	0.000206517	0.000320085	0.000293653	0.000299394	0.000270441	0.000281128	0.000281234	0.000334493	0.001373777	0.000159487	0.000165285	0.000279196	0	0	0.000185518	0.00023497	0.000327541	0.000230077	0.000309612	0.000253435	0.000166787	0.000275786	0	0.000171226	0.000189316	0.00022654	0.00031905	0	0	0.000120247	0	0.000195632	0	0.000220978	0.000617544	0	0.000218294	0.00029411	0.000308085	0	0.0002415	0
27305	0.000151754	0.000109296	0.000146439	0.000167172	0.000141883	0.000117355	0.000379699	0.000315134	0.000232923	0.000199295	0.000156729	0.000186302	0.000221159	0.000206073	0.000442977	0.000292876	0.000136434	0.000138803	0.000178237	0	0	0.000143958	0.000154768	0.000209563	0.000169565	0.000137526	0.000174095	0.000282563	0.00021254	0	0.000113891	0.000167064	0.000154857	0.000212829	0	0	0.000276652	0	0.000262692	0	0.000282699	0.000137232	0	0.000109399	0	0.000206739	0	0.000263941	0.000490907
27308	0.00016461	0.000134673	0	0	0.000231332	0.0001901	0	0	0	0	0	0	0.000164217	9.72884E-05	0	0	0	0	0.00010087	0	0	0	0	0	0.000123375	9.16544E-05	0	0	0	0	0	0	0	0.000174292	0	0	0	0	8.59357E-05	0	0	0	0	9.42975E-05	0.000310449	0.000165538	0	0.000131206	0
27318	7.46153E-05	4.34671E-05	8.88802E-05	9.28735E-05	0.000124611	0.000103668	0.000243574	0.000184275	0.000160839	8.31296E-05	0.000131769	0.000135781	0.000131087	0.000126339	0.000334493	0.000285852	8.47862E-05	6.84884E-05	8.68036E-05	0	0	9.63891E-05	0.000110134	0.000164404	9.30367E-05	0.000105728	8.93651E-05	0.000163787	8.74559E-05	0	6.80702E-05	7.18817E-05	8.60477E-05	0.000148438	0	0.001117864	0.000125012	0	0.000129115	0	0.000120243	0	0	8.80893E-05	0.000122546	0.000112566	0	0.000101114	0.000388194
27321	0.000166052	9.38437E-05	0	0	5.39774E-05	9.79648E-05	0	0	0	0	0	0	6.31541E-05	4.63572E-05	0	0	0	0	5.1637E-05	0	0	0	0	0	0.000136658	0.000112853	0	0	0	0	0	0	0	0.000116194	0	0	0	0	0.000164816	0	0	0	0	5.53704E-05	0.000196073	0.000101162	0	8.50477E-05	0
27324	0.000162448	0.000155527	6.82262E-05	0.000100303	0.000177431	0.000211264	0.000448858	0.000234033	0.000216986	0.000255003	0.000179535	0.000178271	0.000393579	0.00025342	0.000334493	0.000532374	0.00013056	0.000156062	0.000254802	0	0	0.000123428	0.00012808	0.000422258	0.000271239	0.00028485	0.000210962	0.000110025	0.000244069	0	0.000139875	9.26191E-05	0.000138481	0.000301621	0	0	0.000126133	0.002031873	0.000281869	0	0.000224816	0.000338277	0	0.000159735	0.000196073	0.000207475	0	0.00023997	0
27336	0.000112704	0.000123869	0.000148482	0.00022884	0.000250532	6.75488E-05	0.000426592	0.000451182	0.00046842	0.000248525	0.000345006	0.000278659	0.000340698	0.000215963	0	0.000259866	0.000141864	0.000112504	0.000188297	0	0	7.31055E-05	0.000276797	0.000261227	0.000216958	0.000262582	0.000270036	0.000112525	0.000338	0	0.000343619	6.85031E-05	0.000201975	0.000261631	0	0	0.00018948	0	0.000159871	0	0.000227374	0.000394542	0	0.000212925	0	0.000118084	0	0.00012891	0
27356	0.000248598	0.000188567	0	0.000117764	0.000205114	0.000317974	0	0	0	0	0	0	0.000265916	0.000178012	0	0	6.69423E-05	6.04524E-05	0.000199871	0	0	8.63747E-05	0	0	0.000207009	0.0001247	0	0	0	0	0	0	8.61914E-05	0.000291454	0	0	0	0	0.000202567	0	0	0	0.000454334	0.000347156	0.000742136	0.00041826	0.001549032	0.000293396	0
27383	0.000115468	0.000199371	0	0	0.000112736	0.00030416	0	0	0	0	0	0	0.000230716	0.000149085	0	0	0	2.73954E-05	0.000137995	0	0	0	0	0	0.000260197	0.000157389	0	0	0	0	0	0	3.77805E-05	9.68287E-05	0	0	0	0	0.000165841	0	0	0	0	0.000205542	0.000352931	0.000174735	0	0.000170861	0
27404	0.00054021	0.000447485	0.000458972	0.000342889	0.000793159	0.000516691	0.000988298	0.000699249	0.000922251	0.000511301	0.000809238	0.000803013	0.000673034	0.000829609	0.001620032	0.001367456	0.000312878	0.000480241	0.0006411	0	0	0.000177506	0.000569538	0.000743014	0.000440749	0.000611118	0.000855275	0.000904452	0.000723388	0	0.000531026	0.000355098	0.000492584	0.00075081	0	0.000223573	0.000623938	0	0.000530268	0	0.00049856	0.000540351	0	0.000388935	0.000633316	0.000366759	0	0.000534513	0.000181258
27412	0.000214234	0.000162813	0.00012002	0.000394527	0.000359181	0.000166654	0.000304637	0.000309733	0.000312239	0.000232763	0.000328028	0.000212917	0.000246644	0.00040782	0.000334493	0	0.00011194	0.000105198	0.000252576	0	0	0.000204545	0.00024583	0.000364238	0.000193945	0.000219205	0.000370288	0.000166787	0.000251764	0	0.000270492	0.000184772	0.000100844	0.000182813	0	0	0.000143231	0	0.000191712	0	0.000111928	0.000411696	0	0.000156715	0.00029411	0.00031158	0	0.000196107	0
27419	0.000163889	9.88688E-05	9.56438E-05	0	0.000180516	0.000357641	0.000319312	0.00011725	0.000228019	9.50053E-05	0.000171299	0.000137275	0.00027404	0.000252307	0.000430321	0.000324481	5.73E-05	0.000106203	0.000211801	0	0	0.000144459	0.000122213	0.000108397	0.000134471	0.000216354	0.000117716	0.000169538	0.000117296	0	8.42515E-05	0.000104852	0.00010659	0.000397385	0	0.000894292	0.00022732	0	0.000223433	0	0.000139111	0	0	0.000147319	0.000176466	0.000179885	0	0.000307676	0.000402544
27432	0.000333186	0.00026231	0.00011371	0.000287165	0.000550724	0.000402758	0.00083328	0.000390707	0.000426126	0.000321075	0.000354635	0.000382222	0.000397162	0.000451087	0.000837137	0.001035249	0.000178106	0.000230395	0.000497674	0	0	0.000462668	0.000252387	0.00049502	0.000234505	0.000453997	0.000256453	0.000303318	0.000430617	0	0.000304955	0.000246518	0.000272508	0.000567029	0	0.000223573	0.000769411	0	0.000395787	0	0.000454428	0.000385965	0	0.000317289	0.000447373	0.000342296	0	0.0004436	0.000251496
27442	0.00023478	0.000155024	0.000146666	0.000284936	0.000316308	0.000119129	0.000926055	0.000306076	0.000498699	0.000450196	0.000376301	0.000272122	0.000322859	0.000444659	0.000334493	0.000259866	0.000176887	0.000253042	0.000216964	0	0	9.63891E-05	0.000280041	0.000497238	0.000215482	0.000320924	0.000310245	0	0.000361365	0	0.000301765	0.000251178	0.000226827	0.000341805	0	0	0.000415958	0.002031873	0.000232358	0	0.000288135	0.000583236	0	0.00013356	0	7.30207E-05	0	0.000238185	0
27446	7.41347E-05	6.82157E-05	0	0	6.93995E-05	0.000142575	0	0	0	0	0	0	8.47365E-05	4.72226E-05	0	0	0	0	6.23205E-05	0	0	0	0	0	6.34093E-05	5.34428E-05	0	0	0	0	0	0	0	0.000116194	0	0	0	0	0.000114581	0	0	0	0	4.6142E-05	0.000147055	0.000101162	0	7.39545E-05	0
27472	0.000138657	0.000115075	0.000170543	0.000400471	0.000217375	0.000146504	0.000357265	0.000257168	0.000367772	0.000278754	0.000313204	0.000216465	0.000158801	0.000188149	0.000668986	0.000539397	0.000179769	0.000126841	0.000222573	0	0	0.000261377	0.000316277	0.00031893	0.000174539	0.000338382	0.000191666	0.000241804	0.00025045	0	0.000202188	0.000189316	0.000194218	0.000339675	0	0	0.000186396	0	0.000257083	0	0.000275023	0.000531774	0	0.000223663	0.000116337	0.000124889	0	0.000229514	0
27474	0.000198734	0.000113944	8.45224E-05	0.000148598	0.000114201	0.000181989	0.000149957	0.000132603	0.000115358	0.000128041	7.29796E-05	9.5719E-05	0.000149882	0.000130542	0.000404104	0.000361003	0.000121582	9.57011E-05	0.000136571	0	0	0.000102147	8.07315E-05	8.31618E-05	0.000120587	0.000130311	9.5833E-05	0.000146283	8.34209E-05	0	8.62742E-05	9.59976E-05	9.71089E-05	0.000163447	0	0.000522202	0.000150238	0	0.000180435	0	0.000143588	0	0	0.00015101	0.000196073	0.000162411	0	0.000151479	0.000251496
27478	0	3.86933E-05	0	0	6.93995E-05	6.33666E-05	0	0	0	0	0	0	5.13675E-05	4.16597E-05	0	0	0	0	3.9529E-05	0	0	0	0	0	6.01295E-05	2.67214E-05	0	0	0	0	0	0	0	0	0	0	0	0	4.02239E-05	0	0	0	0	0.000100674	0.000196073	8.27691E-05	0	7.2807E-05	0
27568	0.00030531	0.000201255	0	0	0.000161932	0.000434568	0	0	0	0	0	0	0.000243856	0.000139937	0	0	0	0	0.000195152	0	0	0	0	0	0.000264515	0.000204864	0	0	0	0	0	0	0	0.000387315	0	0	0	0	0.000141538	0	0	0	0	0.000266114	0.000649655	0.000262102	0	0.000247238	0
27570	0.00025833	0.000236933	0.000263508	0.000206551	0.0002247	0.000408841	0.000449533	0.000371952	0.000315671	0.000339644	0.000269366	0.000274644	0.000301595	0.00028828	0.000863354	0.000304816	0.000256464	0.00018017	0.000280887	0	0	0.000199037	0.000213804	0.000129309	0.000384063	0.000336155	0.000224329	0.000212798	0.000283481	0	0.000117159	0.000209005	0.000162758	0.000500507	0	0.001293529	0.000608802	0	0.000304243	0	8.69842E-05	0	0.000553642	0.000262255	0.000503581	0.000270931	0	0.000321957	0.000508278
27572	0.000119553	4.44721E-05	0	0	4.24108E-05	0.000106456	0	0	0	0	0	0	5.86943E-05	3.53551E-05	0	0	0	0	5.08357E-05	0	0	0	0	0	5.60297E-05	8.90713E-05	0	0	0	0	0	0	0	5.80972E-05	0	0	0	0	5.83157E-05	0	0	0	0	0.000163595	0.000147055	8.27691E-05	0	6.69416E-05	0
27574	0.000137696	5.90449E-05	0	0	4.24108E-05	0.000130915	0	0	0	0	0	0	5.4792E-05	5.09311E-05	0	0	0	0	5.34176E-05	0	0	0	0	0	4.37305E-05	5.34428E-05	0	0	0	0	0	0	0	9.68287E-05	0	0	0	0	4.37217E-05	0	0	0	0	6.04041E-05	0.000147055	6.06973E-05	0	5.95462E-05	0
27578	3.89297E-05	3.22863E-05	7.37188E-05	0.000111448	7.48744E-05	0.000109244	0	9.21587E-05	0.000119036	5.65713E-05	8.65366E-05	7.47075E-05	4.77837E-05	8.65335E-05	0	0	9.78643E-05	7.81681E-05	6.41011E-05	0	0	0.000125181	0.000121431	0.000164013	6.43932E-05	8.68445E-05	7.13627E-05	0.000137531	7.73215E-05	0	1.94486E-05	0	4.30957E-05	8.23044E-05	0	0	0	0	5.19836E-05	0	8.37862E-05	0	0	0	0	0	0	9.15506E-05	0.000302097
27607	0.000436758	0.000357033	0.000498828	0.000522692	0.000431125	0.000409982	0.001140785	0.000551336	0.000734074	0.000583851	0.000547601	0.000589536	0.000325487	0.000647518	0.001842425	0.000991002	0.000357654	0.000363262	0.000436778	0	0	0.000400078	0.000309858	0.000447885	0.000403195	0.000438231	0.000455126	0.000321822	0.000514882	0	0.000434171	0.000370127	0.000437708	0.000493245	0	0.00199938	0.000756237	0	0.000484255	0	0.000553884	0.000576375	0.00063433	0.000284067	0.000515672	0.000319121	0	0.000542163	0.000604194
27624	0.000122316	0.000116959	0	0	0.000104099	0.000121157	0	0	0	0	0	0	7.66929E-05	5.56287E-05	0	0	0	0	0.000142447	0	0	0	0	0	8.92649E-05	8.46178E-05	0	0	0	0	0	0	0	0.000174292	0	0	0	0	5.27675E-05	0	0	0	0	9.56399E-05	0.00029411	0.000156342	0	0.000142044	0
27711	0.000416212	0.000273114	0.000469503	0.000656802	0.000479936	0.000400097	0.001071963	0.000664972	0.000581448	0.000560747	0.000436357	0.000603637	0.00051248	0.000470371	0.001160782	0.000852641	0.000393785	0.000302445	0.000414164	0	0	0.000448898	0.000772114	0.000982771	0.00032612	0.000511626	0.000502234	0.000458352	0.000451636	0	0.00045611	0.000269586	0.000309283	0.000478334	0	0.000223573	0.000412315	0	0.000400973	0	0.000537575	0.00072733	0	0.000330041	0.000272868	0.000294106	0	0.000424474	0.000392726
27721	0.000198133	0.000239697	0.000313169	0.000532722	0.000342911	0.000225458	0.000850486	0.00047772	0.000443534	0.000383692	0.000542026	0.000489054	0.000404887	0.000375679	0.000357998	0.000279531	0.000212132	0.000170856	0.000280086	0	0	0.000254117	0.000230668	0.000645446	0.000400626	0.000379177	0.000561739	0.000333324	0.000483729	0	0.000351476	0.000189316	0.000239899	0.000419462	0	0	0.000290386	0	0.000336325	0	0.000392068	0.000531774	0	0.000233227	0.000163394	0.000186322	0	0.000349754	0
27729	0.000111743	8.44217E-05	0	0	0.000104099	0.000185918	0	0	0	0	0	0	6.46673E-05	5.09311E-05	0	0	0	0	5.93825E-05	0	0	0	0	0	6.83289E-05	7.12571E-05	0	0	0	0	0	0	0	8.71458E-05	0	0	0	0	5.12599E-05	0	0	0	0	8.05388E-05	0.000261431	0.000121395	0	9.88186E-05	0
27749	0.000224086	7.09795E-05	0	0	8.09661E-05	0.000147517	0	0	0	0	0	0	0.000109504	6.18096E-05	0	0	0	0	7.83458E-05	0	0	0	0	0	0.000123921	9.79785E-05	0	0	0	0	0	0	0	0.000145243	0	0	0	0	0.000156795	0	0	0	0	9.42975E-05	0.000375807	0.000156342	0	0.000130313	0
27753	0.000480494	0.000216456	0.00012229	0.000200235	0.000183677	0.000479305	0.000211019	0.000157865	0.000160594	0.000146179	0.00012404	0.000113275	0.000279216	0.000224863	0.000357998	0.000298494	0.000102187	7.15019E-05	0.000317835	0	0	0.000130438	0.00023619	0.00020811	0.000255496	0.000259999	0.000116962	0.000143782	0.0001416	0	0.000105956	7.07167E-05	7.3119E-05	0.00029707	0	0	0.000178268	0	0.00027216	0	0.000107771	0	0.000536263	0.000248664	0.000658805	0.00040189	0	0.000423836	0.000494683
27793	0.000330182	0.000244848	0.000250299	0.00043502	0.000384242	0.000200872	0.000984587	0.000378629	0.000420609	0.000336405	0.000413805	0.000425553	0.000415479	0.000369869	0.000355286	0.000560467	0.000172122	0.000218341	0.000357631	0	0	0.00022833	0.000381318	0.000641737	0.000340551	0.000285028	0.000418906	0	0.000396085	0	0.000304644	0.000211102	0.000247369	0.000381408	0	0	0.000214706	0	0.000339702	0	0.000727853	0.00041547	0	9.6311E-05	0	0.000137581	0	0.000361357	0
28197	0.000304589	0.000205527	0.000344899	0.000529751	0.000470914	0.000281094	0.001065047	0.000456498	0.000627297	0.000394704	0.000501988	0.000438813	0.000456175	0.00047853	0.001286443	0.000941838	0.000238399	0.000264091	0.000307062	0	0	0.000364025	0.00045027	0.000638531	0.00032213	0.000391914	0.000496844	0.000216798	0.000429491	0	0.000299431	0.00030209	0.000323936	0.000486855	0	0	0.000337476	0	0.000316786	0	0.000418931	0.000698854	0	0.000427863	0.000147055	0.000290795	0	0.000417843	0
28199	0.000567966	0.000780021	0.000387251	0	0.000677802	0.000539123	0.00090362	0.000492605	0.000509487	0.000681015	0.000362111	0.000396977	0.000593076	0.000538486	0.000414048	0.000389799	0.000304011	0.000241901	0.00055946	0	0	0.000511238	0.000564545	0.000515186	0.000519792	0.000608446	0.000352394	0.000285814	0.000434183	0	0.000514144	0.000654158	0.000323936	0.000761558	0	0	0.000778941	0	0.000556622	0	0.000865365	0	0	0.000706728	0.000416655	0.00083045	0	0.000830714	0
28201	0.000566163	0.000695725	0.000244125	0	0.000658447	0.00074912	0.000593417	0.000451055	0.000552885	0.00030013	0.000547601	0.000313305	0.00051702	0.000475069	0.000833521	0.000638427	0.000271427	0.000184645	0.000481381	0	0	0	0.000595605	0.000569702	0.000602989	0.000523918	0.000471943	0.000294566	0.000430711	0	0.000111013	0.000364884	0.000157587	0.00071905	0	0	0.000514622	0	0.000532862	0	0.000953628	0	0	0.000650351	0.001016966	0.000755406	0	0.000712131	0.000151048
28203	0.000371034	0.0010912	0.000190334	0	0.000294717	0.000453705	0.000430809	0.000435192	0.000504584	0.000264288	0.000302435	0.000326098	0.000483412	0.000418822	0.000518012	0.000368728	0.000210137	0.000161724	0.000360658	0	0	0.000219066	0.000413596	0.000303591	0.00035788	0.000318697	0.000395944	0.000500112	0.000337812	0	0.000282083	0.000521696	0.000189621	0.000360106	0	0	0.000553023	0	0.000330415	0	0.000698432	0	0	0.000439943	0.000196073	0.000640817	0	0.000640854	0
28205	0.000392782	0.000792835	0.000333777	0	0.000246677	0.000237245	0.001008539	0.000862005	0.000794266	0.000701096	0.000590045	0.000762017	0.000305895	0.000562839	0.001016136	0.000387692	0.000394006	0.000378604	0.000478711	0	0	0.00036728	0.00039128	0.000480501	0.000666071	0.000494969	0.000803639	0.000513865	0.000724795	0	0.000258122	0.000730584	0.000413288	0.000576034	0	0.00233474	0.000983557	0	0.000742062	0	0.000664853	0.000411696	0	0.000266785	0	0.000495695	0	0.000954141	0
28207	0.000298101	0.000365576	0.000115753	0	0.000298418	0.000367653	0.000407532	0.00025636	0.00029336	0.000170578	0.000169272	0.000221228	0.000305736	0.00023636	0.000417664	0.000324481	0.000177885	0.000125653	0.000214204	0	0	0	0.000207638	0.000188391	0.000288403	0.000290016	0.000171723	0.000417593	0.000172566	0	0.000115058	0.000158443	0.000131442	0.000262309	0	0	0.000286462	0	0.000237183	0	0.00029581	0.000308772	0	0.000414775	0.00029411	0.000457621	0	0.000343251	0
28209	0.000277314	0.000655399	0.000558384	0	0.00037522	0.000122931	0.000653805	0.000299059	0.000257441	0.000639774	0.000177381	0.000398658	0.000358696	0.00040065	0	0	0.000264112	0.000211857	0.000431436	0	0	0	0.000271735	0.000650981	0.000510335	0.00029251	0.000323396	0.000289565	0.00029446	0	0.000368824	0.000724409	0.000239612	0.000322343	0	0	0.000612446	0	0.000468877	0	0.000916851	0	0	0.000170474	0	0.000451368	0	0.000615608	0
28211	0.000249679	0.000298365	0.000357336	0	0.000315151	0.000185157	0.000694963	0.000304247	0.00024984	0.000512597	0.000183209	0.00019452	0.000411099	0.000448244	0.000892283	0.000565384	0.000163033	0.000143552	0.000265663	0	0	0	0.000143679	0.000355274	0.000389584	0.000411599	0.000168166	0.000408841	0.000288548	0	0.000389284	0.000503987	0.000119519	0.000212733	0	0	0.000479866	0	0.000466646	0	0.000659737	0.000334503	0	0.000166447	0	0.000320041	0	0.000380356	0
28213	0.000460548	0.000637811	0.000231733	0	0.000291555	0.000691076	0.000557826	0.000333549	0.000481904	0.000511517	0.000325748	0.000380635	0.000441123	0.000371723	0.000512588	0.000454414	0.000250258	0.00018985	0.000465979	0	0	0	0.000349798	0.000414635	0.000358426	0.000385412	0.000439387	0.000517866	0.000363055	0	0.000139486	0.000346826	0.000221225	0.000533816	0	0	0.000442867	0	0.000397294	0	0.000655899	0	0	0.000403701	0.000196073	0.00054131	0	0.000693388	0
28215	0.000907399	0.001137683	0.00103456	0.000799455	0.001024877	0.001005374	0.001843338	0.001262961	0.001284139	0.001284947	0.001105971	0.001176644	0.001155251	0.001208131	0.002328796	0.002136518	0.000610239	0.000560692	0.00106114	0	0	0.000576833	0.001030736	0.001159364	0.001138306	0.001230253	0.001190852	0.000554874	0.001150251	0	0.000974844	0.001071468	0.00068005	0.0012671	0	0	0.001689901	0.002031873	0.001161971	0	0.001685318	0.000737965	0	0.000414775	0.000582664	0.000794583	0	0.00122484	0
28217	0.000562318	0.000283793	0.000409357	0.000660888	0.000645647	0.000333308	0.00120404	0.000521992	0.00076325	0.000387147	0.000752096	0.000478689	0.000516542	0.000554927	0.001082131	0.000559765	0.000276857	0.000230212	0.000527677	0	0	0.000418354	0.00052518	0.000519603	0.000464692	0.0007433	0.000410174	0	0.000453513	0	0.000376292	0.00016986	0.000268055	0.000604598	0	0	9.33384E-05	0	0.000424311	0	0.000317236	0.000730761	0	0.000331048	0.000245091	0.000330893	0	0.000526607	0
28219	0.000393383	0.000357787	7.59431E-05	0.000111448	0.000291786	0.000344081	0.000505872	0.000373355	0.000397807	0.000293653	0.000311937	0.000265118	0.000326602	0.000344651	0.000887763	0.000613845	0.000198721	0.0001441	0.000282223	0	0	0.000323717	0.000163235	0.00015516	0.000298734	0.000329742	0.000262382	0.000200045	0.000255705	0	0.000147732	0.000184423	8.14508E-05	0.000500992	0	0.000755357	0.000289825	0	0.000279577	0	0.000185481	0	0	0.000257724	0.000728411	0.000508938	0	0.000442835	0
28237	0.000262896	6.23112E-05	0	0	6.36162E-05	0.00022305	0	0	0	0	0	0	4.23682E-05	4.49974E-05	0	0	0	0	8.60913E-05	0	0	0	0	0	0.000133925	0.000118732	0	0	0	0	0	0	0	0.000251755	0	0	0	0	9.95045E-05	0	0	0	0	0.000100674	0.000134637	4.96615E-05	0	0.000140259	0
28239	0.000428828	0.000210426	0.000179712	0	0.000318698	0.000424176	0.000672866	0.000306501	0.000437159	0.000330143	0.000231356	0.000304246	0.000402578	0.000275671	0.000854314	0.00074448	0.000220777	0.000160993	0.000346947	0	0	0.000182513	0.000366064	0.000397544	0.000324262	0.000294292	0.000278013	0.000309819	0.000303374	0	0.000191997	0.000194325	0.000209158	0.000438343	0	0	0.000363823	0	0.000304243	0	0.000293572	0	0	0.000365781	0.000514692	0.000438308	0	0.000490013	0
28259	0.000225288	6.14318E-05	0	0	3.85553E-05	0.00013307	0	0	0	0	0	0	7.47019E-05	5.56287E-05	0	0	0	0	5.93825E-05	0	0	0	0	0	6.83289E-05	0.000160328	0	0	0	0	0	0	0	9.68287E-05	0	0	0	0	7.03768E-05	0	0	0	0	0.000100674	0.000212412	0.000165538	0	8.50477E-05	0
28277	0.000637174	0.000406531	0.000378671	0.0007285	0.000771568	0.00055205	0.001202184	0.000672372	0.000740694	0.00059659	0.000703063	0.000576462	0.000477917	0.000566671	0.000979071	0.000776788	0.000372616	0.000332945	0.0005705	0	0	0.000226327	0.000434901	0.00061501	0.000637755	0.000713194	0.00051614	0	0.000723106	0	0.000435105	0.000260731	0.000336721	0.000754295	0	0	0.000311128	0	0.000598655	0	0.000500799	0.00051462	0	0.000321484	0.000539201	0.000404281	0	0.000417588	0
28307	0.000198734	0.000150627	0.000335684	0.00036555	0.000175427	0.000168935	0.000830413	0.000382414	0.000347422	0.000282209	0.000294199	0.000299857	0.000281048	0.000256139	0.000791935	0.000639832	0.000127013	0.000135972	0.000155089	0	0	0.000172249	0.000175474	0.000407143	0.000227235	0.00018794	0.000297524	0.000187542	0.000353577	0	0.000358011	0.000182908	0.000201257	0.000266763	0	0	0.000416799	0	0.000334878	0	0.000281739	0.000283041	0	6.94647E-05	0	0.000130591	0	0.000255016	0
28309	0.000159564	0.000105904	0.000105993	0	9.73135E-05	0.000171723	0.000378519	0.000331338	0.00029667	0.000277027	0.000197907	0.000217306	0.000107274	0.000208422	0.000569542	0.000319565	0.000113713	0.000145652	0.000184469	0	0	0.000269139	0.000119061	0.00019907	0.000176507	0.000177875	0.000192097	0.000210047	0.000195087	0	0.000179939	0.000160423	6.90967E-05	0.000190946	0	0.000771326	0.000316734	0	0.000175429	0	0.000147106	0	0	9.76533E-05	9.80365E-05	0.000105209	0	0.000205798	0
28325	0.000368991	0.000141457	0.000430284	0	0.00013078	0.000259296	0.000633226	0.000539258	0.000646912	0.000480856	0.000349821	0.000440214	0.000149006	0.00028519	0.000741309	0.000324481	0.000473029	0.0003555	0.000329408	0	0	0.000456659	0.000333026	0.000558221	0.000317156	0.000401355	0.000435722	0.000260808	0.000482509	0	0.00017815	0.00027611	0.000342754	0.000389832	0	0.001258396	0.000426049	0	0.000304665	0	0.000158618	0	0	0.000151514	0.000245091	0.000203244	0	0.000505824	0
28327	0.000760091	0.0003304	0.000821302	0.000383753	0.000357639	0.000578917	0.001356021	0.00103871	0.001005245	0.000964304	0.000922255	0.000874078	0.000300958	0.000448862	0.000829001	0.000850534	0.000900507	0.000551103	0.000767343	0	0	0.000594108	0.000726906	0.001371313	0.000688646	0.000500848	0.000863359	0.000705658	0.000950848	0	0.000263646	0.000600684	0.000559095	0.000752359	0	0.002101585	0.001098758	0	0.000659866	0	0.000383434	0.000154386	0.0010117	0.000370814	0.000644427	0.000484291	0	0.001177662	0.001145702
28329	0.000241989	0.000460425	0.000725749	0.000725528	0.00033173	0.000206448	0.000979526	0.000775673	0.000765457	0.000480425	0.000749435	0.000780414	0.000418665	0.000385198	0.001121004	0.000684079	0.000332938	0.000262356	0.000466068	0	0	0.000349505	0.000315886	0.001091485	0.000364986	0.000318163	0.000766772	0	0.000644565	0	0.000471435	0.000301973	0.000329969	0.00040058	0	0	0.000639634	0	0.000480757	0	0.000507514	0.000571915	0	0.000139433	0.000140192	0.000193128	0	0.000571108	0
28355	0.000148029	0.000153517	0.000342992	0	0.000129006	0.000129268	0.000511776	0.000164882	8.92461E-05	0.000238161	7.94414E-05	0.000116357	0.000218053	0.000199645	0.000836233	0.000623678	0.000125018	9.15918E-05	0.000183578	0	0	6.55947E-05	0.000115127	0.000342414	0.000214936	0.000147413	0.00012192	0.000168288	0.000153048	0	0.00019752	0.000193044	0.000118369	0.000122779	0	0	0.000308045	0	0.000140392	0	0.00034218	0	0	5.28536E-05	0	8.42406E-05	0	6.37539E-05	0
28357	0.001106013	0.001052507	0.001103331	0.00050486	0.000867957	0.000754696	0.002040019	0.001411683	0.001473664	0.001377793	0.000987759	0.001518991	0.00121299	0.00127946	0.002471634	0.001805716	0.000734703	0.000636486	0.000943354	0.002110165	0	0.000363024	0.001110478	0.001421467	0.001030729	0.000993591	0.001268898	0.001160509	0.001228136	0	0.001143269	0.001115273	0.000668414	0.000943983	0	0	0.001511073	0	0.001361583	0	0.001208184	0.000709147	0	0.000767971	0.000245091	0.001062755	0	0.001323531	0
28717	0.000329461	0.000386933	0.000538547	0.000647886	0.000501681	0.00015208	0.001217534	0.000665695	0.000623987	0.000721609	0.000492486	0.000614656	0.000487075	0.000568772	0.000748542	0.000738862	0.000372948	0.000248111	0.000369115	0	0	0.00019403	0.000329598	0.000576187	0.00036034	0.000367597	0.000626202	0.000500112	0.000540875	0	0.000560977	0.000297662	0.000280553	0.000274122	0	0	0.000461366	0	0.000409898	0	0.000470418	0.000396944	0	0.000167789	0	0.000267068	0	0.000299388	0
28757	0.000173982	0.000106155	0.000272905	0	0.000169181	0.000107723	0.000490185	0.000304375	0.000295812	0.000351304	0.000208676	0.000274083	0.000193524	0.000193093	0.00050174	0.000316755	0.000188525	0.00014693	0.000157137	0	0	7.31055E-05	0.000175543	0.000224902	0.000215209	0.000167454	0.000206542	0.000187542	0.00019762	0	0.000127739	0.000190947	0.000141354	0.000179811	0	0	0.00029431	0	0.000165961	0	0.000247201	0	0	0.000185239	0	0.000253825	0	0.000225689	0
28759	9.94871E-05	5.35173E-05	0	0	4.62663E-05	0.00011406	0	0	0	0	0	0	4.18108E-05	2.38585E-05	0	0	0	0	3.81936E-05	0	0	0	0	0	5.46632E-05	3.56285E-05	0	0	0	0	0	0	0	4.84143E-05	0	0	0	0	4.52293E-05	0	0	0	0	9.22841E-05	0.000163394	0.000137949	0	7.65047E-05	0
28779	0.000190203	4.86178E-05	0	0	3.17696E-05	0.00013307	0	0	0	0	0	0	8.86388E-05	5.56287E-05	0	0	0	0	9.79322E-05	0	0	0	0	0	0.000163989	8.55085E-05	0	0	0	0	0	0	0	0.000154926	0	0	0	0	0.000180917	0	0	0	0	0.000109063	0.00029411	0.000151743	0	8.92555E-05	0
28790	7.50959E-05	8.1281E-05	0	0	6.93995E-05	0.00017185	0	0	0	0	0	0	6.86493E-05	4.72226E-05	0	0	0	0	0.00010087	0	0	0	0	0	0.000131192	0.000204864	0	0	0	0	0	0	0	0.00027112	0	0	0	0	0.000103726	0	0	0	0	6.91292E-05	0.000196073	0.000110359	0	0.000161552	0
28816	0.000189242	0.000172235	0.000415122	0.000458795	0.000276518	0.000270322	0.000571489	0.000359491	0.00043152	0.000443934	0.000563945	0.000410611	0.000283039	0.000332041	0.000844369	0.000622976	0.000167023	0.000174326	0.0003733	0	0	0.000251864	0.000346301	0.000508234	0.000168144	0.000352366	0.000406293	0.000200045	0.000421046	0	0.000241085	0.000158559	0.000216053	0.000324667	0	0	0.000283098	0	0.000438061	0	0.000419251	0.000477568	0	0.000114768	0	0.000157445	0	0.000333943	0
28832	0.000683914	0.000707283	0.001164022	0.000587704	0.000715663	0.000768764	0.001302886	0.000949656	0.000866227	0.000961929	0.000793147	0.001050481	0.000911634	0.000942103	0.001433801	0.001209429	0.00049176	0.000440974	0.000818624	0	0	0.000480193	0.000676106	0.001545521	0.000728004	0.000792735	0.000713627	0.000250056	0.000677877	0	0.000667477	0.000673498	0.000558807	0.000774242	0	0	0.001615062	0	0.000941493	0	0.000500479	0.000618573	0	0.000678036	0.000441164	0.000595938	0	0.00085392	0
28844	0.000736781	0.000442586	0.000937827	0.000590304	0.000719827	0.000439637	0.001859869	0.001202741	0.001043983	0.001039444	0.001012973	0.001200457	0.000820048	0.001265861	0.00166885	0.001541636	0.000486551	0.000542428	0.000911927	0	0	0.000851479	0.000817829	0.00133687	0.000803603	0.000864972	0.000940328	0.000277812	0.001148844	0	0.000788059	0.000720099	0.000463853	0.001052625	0	0.0016225	0.00128992	0	0.001054144	0	0.0005913	0.000643275	0	0.000395144	0.000383976	0.00048889	0	0.001100775	0
28857	0.000274791	0.000226506	0.000409085	0.000295709	0.000547177	0.000302512	0.000848968	0.000528286	0.0006577	0.000437888	0.000597648	0.00057889	0.000383942	0.000236113	0.001047777	0.000903911	0.000238399	0.000221081	0.000296468	0	0	0.000345749	0.000589669	0.000752501	0.000257682	0.000456045	0.000445101	0.000166787	0.000421233	0	0.000369758	0.000347758	0.000312156	0.000356523	0	0	0.000269925	0	0.00029381	0	0.00062264	0.000612398	0	0.000341954	0.000198034	0.000279024	0	0.000396294	0
28870	0.000215555	0.000257662	0.000207947	0	0.000143271	9.46697E-05	0.000575874	0.00056452	0.000457632	0.000269254	0.000366925	0.000501755	0.000186038	0.000413877	0.000884147	0.000319565	0.000144303	0.000179805	0.000293262	0	0	0.00015272	0.000230185	0.000376409	0.000272878	0.000371516	0.000397022	0	0.000441221	0	0.000283328	0.000330167	0.000182151	0.000388089	0	0.001068359	0.000413155	0	0.000321128	0	0.000611767	0	0	0.000148997	0.000163394	0.000214464	0	0.000355364	0
28876	0.000351689	0.0002353	0.000139675	0	0.000314148	0.000324437	0.000343939	0.000263675	0.000220663	0.000149202	0.000121633	0.000164637	0.000394455	0.000298911	0.000405008	0.000332207	0.000103849	8.8487E-05	0.000325402	0	0	5.83342E-05	0.00011301	0.000240204	0.000317538	0.000263651	0.000140138	0.000182291	0.000225208	0	9.14086E-05	0.000113589	0.000106446	0.000304139	0	0	0.000279174	0	0.000285306	0	0.000150943	0	0	0.000243127	0.000667302	0.000452655	0	0.000451123	0
29221	0.000113185	0.000389068	0	0	0.000225548	0.000230654	0	0	0	0	0	0	0.000343884	0.000202241	0	0	0	0	0.000148412	0	0	0	0	0	0.000182192	0.000151421	0	0	0	0	0	0	0	4.84143E-05	0	0	0	0	0.000148774	0	0	0	0	0.000243294	0.000375807	0.000211521	0	0.000211153	0
29223	0	0.000155527	0	0	5.01219E-05	0.000101387	0	0	0	0	0	0	0.000108469	6.65072E-05	0	0	0	0	7.888E-05	0	0	0	0	0	0.000109326	8.01642E-05	0	0	0	0	0	0	0	0	0	0	0	0	9.04586E-05	0	0	0	0	0.000109063	0.000147055	0.000151743	0	9.88186E-05	0
29225	0.000166413	0.000138693	0	0	6.93995E-05	0.00026069	0	0	0	0	0	0	0.000138971	7.75093E-05	0	0	0	0	0.000104609	0	0	0	0	0	9.83937E-05	0.000131826	0	0	0	0	0	0	0	0.000140402	0	0	0	0	7.23669E-05	0	0	0	0	0.000100674	0.000196073	0.000165538	0	0.000156707	0
29229	0.000222044	0.000259546	0.000314576	0.000319485	0.000424417	0.000497681	0.00040129	0.000287533	0.00031089	0.000162589	0.000304969	0.000315359	0.000361882	0.000305092	0.000334493	0.000577323	0.000116595	0.000163094	0.000234414	0	0	0.00021456	0.000239641	0.000340568	0.000299991	0.000388173	0.000244056	0.000150033	0.000219297	0	0.000156289	0.000135958	0.000223092	0.000441442	0	0	0.000122489	0	0.000297368	0	0.000199232	0.000511532	0	0.000301349	0.000416655	0.000197174	0	0.000335346	0
29303	0.000166172	0.000105527	0.000108445	0.000228097	0.00021429	0.000195042	0.000282033	0.000204263	0.000348771	0.000215273	0.000290271	0.000218053	0.00018118	0.000158109	0.000668986	0.000519732	7.54763E-05	0.00010812	0.000150994	0	0	0.000136948	0.000195536	0.000251834	0.000148465	0.000229715	0.000231336	0	0.000217889	0	0.000219303	0.000194209	0.000106734	0.00021312	0	0	0	0	0.000160835	0	0.000259354	0.000576375	0	6.76191E-05	0	6.36402E-05	0	0.000144466	0
29308	0.000455502	0.000344219	0.000253976	0.000402328	0.000357407	0.00038717	0.000723301	0.000495156	0.000539522	0.000387363	0.00055761	0.000439934	0.000336875	0.000405966	0.00050174	0	0.000300908	0.000187202	0.000334038	0	0	0.000326722	0.000497549	0.000802786	0.000307371	0.000511002	0.000380853	0	0.000451918	0	0.0004134	0.000206325	0.000212031	0.000475719	0	0	0.000236289	0	0.000415929	0	0.000508474	0.000676211	0	0.000133896	0	0.000178046	0	0.000306019	0
29320	0.000111623	7.23614E-05	0	0	6.36162E-05	0.000172357	0	0	0	0	0	0	0.000127423	8.90059E-05	0	0	0	0	8.90293E-05	0	0	0	0	0	9.11235E-05	8.90713E-05	0	0	0	0	0	0	0	0.000329218	0	0	0	0	0.000120611	0	0	0	0	0.000100674	0.000245091	9.19657E-05	0	0.000117307	0
29323	0.000110541	9.77382E-05	0.000103179	0.000257445	0.000147667	0.000408461	0.000240707	0.000182063	0.000199455	0.000103858	0.000161543	0.000174909	9.22226E-05	0.000125721	0.000334493	0.000259866	0.000114267	0.000104194	0.000133722	0	0.001541188	0.000219066	0.00020253	0.000306256	9.10688E-05	0.000159794	0.00015329	0.000164287	0.000146198	0	0.000129061	0.000174753	0.000131729	0.000155701	0	0	0	0.002031873	8.97953E-05	0	0.000276622	0.00076747	0	0.000190441	0	7.15493E-05	0	9.70335E-05	0
29336	0.000173982	0.000121607	0	0	6.36162E-05	0.000164753	0	0	0	0	0	0	9.75584E-05	6.49001E-05	0	0	0	0	6.32998E-05	0	0	0	0	0	0.000118892	0.000118732	0	0	0	0	0	0	0	0.000123941	0	0	0	0	0.000138703	0	0	0	0	0.000188763	0.000179734	0.000151743	0	0.000102006	0
29339	0.000228172	0.000220099	0.00015411	0.000283078	0.000302196	0.000139153	0.000531174	0.000262484	0.000370469	0.000227365	0.000389732	0.000315266	0.000316965	0.000336244	0.000668986	0.000571705	0.000126348	0.000153962	0.000223018	0	0	0.000199037	0.00031163	0.000302249	0.000132831	0.000282891	0.000278552	0	0.000277851	0	0.000362523	0.00021914	0.000206428	0.000377632	0	0	0.000233486	0.002031873	0.000161016	0	0.000290054	0.00051462	0	0.00022165	0	0.000128568	0	0.000242647	0
29342	0.000144905	0.000222989	0	0	0.000150366	0.000236611	0	0	0	0	0	0	0.00011707	7.78801E-05	0	0	0	0	7.888E-05	0	0	0	0	0	0.000108124	8.64883E-05	0	0	0	0	0	0	0	0.00013556	0	0	0	0	0.000103183	0	0	0	0	0.000100674	0.00029411	0.000151743	0	0.000153009	0
29348	7.71385E-05	6.06781E-05	0	0	6.93995E-05	0.00022812	0	0	0	0	0	0	6.57026E-05	4.54919E-05	0	0	1.66247E-05	0	5.93825E-05	0	0	0	0	0	5.57564E-05	8.90713E-05	0	0	0	0	0	0	0	9.68287E-05	0	0	0	0	6.03057E-05	0	0	0	0	8.18811E-05	8.98668E-05	6.62153E-05	0	0.000153009	0
29378	0.000335228	0.000276255	0.000198732	0.000394527	0.000571929	0.000308342	0.000631539	0.000155526	0.000326705	0.000125234	0.000294453	0.000150909	0.000449008	0.000320916	0.000334493	0.000259866	0.000193069	0.000208479	0.000367691	0	0	0.000347251	0.000420982	0.000387797	0.000207611	0.000409105	0.000209237	0.00035833	0.00021179	0	0.000228327	0.00032038	0.000223954	0.000684191	0	0	0.000232645	0	0.000235735	0	0.000404221	0.000411696	0	0.000414439	0.000196073	0.000140707	0	0.000339553	0
29410	0	7.73865E-05	0	0	8.09661E-05	0.000215066	0	0	0	0	0	0	0.000109584	6.5271E-05	0	0	0.000184091	0.000251489	6.90867E-05	0	0	0	0	0	3.27979E-05	0.00011704	0	0	0	0	0	0	0.00027926	7.35898E-05	0	0	0	0	7.03768E-05	0	0	0	0	0.000142621	0.000441164	0.000220718	0	2.55016E-05	0
29439	0.000419095	0.000452636	0.000475132	0.001058387	0.00096982	0.00061529	0.001620511	0.000754111	0.001238045	0.000613648	0.00086676	0.000713457	0.000731967	0.000850006	0.001111964	0.001009965	0.000405755	0.000458598	0.000670123	0	0	0.000621397	0.000820406	0.000844721	0.000447418	0.001051932	0.000635904	0.000500112	0.000795267	0	0.001030389	0.000495017	0.000546166	0.000902443	0	0	0.000251425	0	0.000622838	0	0.001650141	0.000869022	0	0.000417963	0.000245091	0.000353884	0	0.000510541	0
29451	0.000237904	0.000257034	6.41408E-05	0.000369265	0.00036828	0.000409221	0.000482594	0.000238839	0.00046842	0.000205341	0.000337404	0.000282114	0.000409825	0.000421171	0.000966414	0.000335016	0.000127567	0.000227655	0.000263349	0	0	0.000216563	0.000398734	0.000367388	0.000230405	0.000444021	0.000224113	0	0.000241817	0	0.000282161	0.000286129	0.000224529	0.00046836	0	0	0	0	0.000391565	0	0.000756954	0.000334503	0	0.000266114	0.000482013	0.000270195	0	0.000467316	0
29456	0.000140459	0.000217838	0.000222609	0.000501517	0.000242127	0.000347756	0.000440087	0.000295104	0.000429926	0.000316325	0.000300281	0.000330021	0.000301675	0.00028519	0.000819056	0.000628594	0.000164696	0.000214232	0.000202631	0	0	0.000109658	0.000412101	0.000331156	0.000205971	0.000285206	0.000271545	0.000439348	0.000268842	0	0.000370147	0.000103687	0.000203268	0.000270636	0	0	0.000237691	0	0.000223011	0	0.000712183	0.000385965	0	0.00015101	0	0.000118636	0	0.000250808	0
29471	0	7.19846E-05	0	0	0.000138799	0.00015208	0	0	0	0	0	0	9.05501E-05	4.63572E-05	0	0	0	0	5.34176E-05	0	0	0	0	0	0.000109326	0.000106886	0	0	0	0	0	0	0	0	0	0	0	0	0.000120611	0	0	0	0	0.00015101	0.00029411	0.000110359	0	0.000107107	0
29525	0.000316244	0.000283164	0.000191242	0.00031317	0.000523889	0.000519353	0.000610454	0.000327723	0.000517824	0.000372896	0.000431289	0.000244294	0.000599128	0.000584348	0	0.000779597	0.000304122	0.000253224	0.000597832	0	0	0.000357015	0.00035815	0.000466523	0.000544445	0.00084404	0.000284696	0.000100022	0.000303844	0	0.000307055	0.000285779	0.000395618	0.000520841	0	0	0.000994769	0	0.000570311	0	0.000584585	0.00025731	0	0.000450179	0.000359467	0.000476934	0	0.000640854	0
29549	0.00012496	0.000113316	0	0	0.000121449	0.000157656	0	0	0	0	0	0	0.00024091	0.000151434	0	0	0	0	8.90293E-05	0	0	0	0	0	7.65284E-05	0.000195957	0	0	0	0	0	0	0	9.19872E-05	0	0	0	0	0.00010053	0	0	0	0	7.55052E-05	0.00027777	0.000156342	0	0.000127508	0
29553	0.000121115	0.000189572	0	0	9.25327E-05	0.000177426	0	0	0	0	0	0	0.000206027	0.000114348	0	0	0	0	6.92648E-05	0	0	0	0	0	7.54352E-05	0.000111339	0	0	0	0	0	0	0	0.000103316	0	0	0	0	9.84793E-05	0	0	0	0	0.000142621	0.000490183	0.000165538	0	9.92011E-05	0
29556	0.000137816	8.29141E-05	0	0	9.8316E-05	0.000142575	0	0	0	0	0	0	8.76035E-05	5.25382E-05	0	0	3.60203E-05	5.47907E-05	5.56433E-05	0	0	0	0	0	7.98082E-05	0.000258307	0	0	0	0	0	0	4.74053E-05	0.000161413	0	0	0	0	7.83975E-05	0	0	0	0	8.55725E-05	0.000186269	0.000234512	0	9.10406E-05	0
29574	0.000121595	8.59292E-05	0	0	0.000104099	0.000236611	0	0	0	0	0	0	9.79566E-05	5.37744E-05	0	0	0	0	6.6772E-05	0	0	0	0	0	6.67984E-05	6.52893E-05	0	0	0	0	0	0	0	0.000125877	0	0	0	0	0.000110963	0	0	0	0	0.000113258	0.000233	0.000124154	0	8.28801E-05	0
29614	0.00045382	0.000234421	0.000267685	0.000319485	0.000407067	0.000411503	0.000557657	0.000516718	0.000779555	0.000438104	0.000732077	0.00053612	0.000439849	0.000410663	0.000697012	0.000779597	0.000178217	0.000218706	0.000392708	0	0	0.000267887	0.000524214	0.000363903	0.000326612	0.00048437	0.000469248	0	0.000643533	0	0.000378237	0.000177199	0.000245789	0.000489856	0	0	0.00022788	0	0.000521283	0	0.0004055	0.00056025	0	0.000229032	0.000416655	0.0002255	0	0.000376658	0
29633	0.000124119	4.71103E-05	0	0	0.000196632	0.000206448	0	0	0	0	0	0	0.000131405	8.03525E-05	0	0	0	0	8.60913E-05	0	0	0	0	0	0.000129005	0.000106886	0	0	0	0	0	0	0	0.000309852	0	0	0	0	9.04586E-05	0	0	0	0	0.00015101	0.000465673	0.000156342	0	0.0001233	0
29640	0.000160886	0.00012412	0	0	0.000173499	0.000176159	0	0	0	0	0	0	0.000195117	0.00012535	0	0	3.32495E-05	5.47907E-05	0.000122415	0	0	0	0	0	0.000100635	0.000109469	0	0	0	0	0	0	6.46435E-05	5.42241E-05	0	0	0	0	0.000199009	0	0	0	0	0.000176179	0.00056371	0.000194967	0	0.000172136	0
29646	0	0.000139447	0	0	6.93995E-05	8.87132E-05	0	0	0	0	0	0	0.000150359	8.03525E-05	0	0	0	0	5.34176E-05	0	0	0	0	0	6.12227E-05	0.000160328	0	0	0	0	0	0	0	0	0	0	0	0	4.52293E-05	0	0	0	0	0.000100674	0.000196073	0.000101162	0	0.000109274	0
29649	0	7.1482E-05	0	0	0.000127232	8.4531E-05	0	0	0	0	0	0	0.000120415	6.63836E-05	0	0	0	0	5.34176E-05	0	0	0	0	0	4.37305E-05	3.56285E-05	0	0	0	0	0	0	0	0	0	0	0	0	4.02239E-05	0	0	0	0	0.000100674	0.000196073	0.000179333	0	7.19144E-05	0
29664	0.000278636	0.00029623	0.000160738	0	0.000252074	0.000348896	0.000405507	0.000210685	0.000236845	0.000234922	0.000103008	0.000196294	0.000329628	0.00025342	0.000357094	0.000303411	0.0001719	0.000146656	0.000293084	0	0	0.000204545	0.000266145	0.000215602	0.000272387	0.000268639	0.000122675	0.000202045	0.000113073	0	0.000125949	0.000201315	0.000189046	0.000484821	0	0	0.000273288	0	0.000283799	0	0.000299648	0	0	0.000337089	0.000359467	0.000368598	0	0.000435057	0.000352698
29683	0.000229974	0.000157788	3.6814E-05	0.000180175	0.000240971	0.000348643	0.000350686	0.000386454	0.000498822	0.000178135	0.000369966	0.000278286	0.000239556	0.000216581	0	0.000519732	6.73856E-05	9.46966E-05	0.000234503	0.002110165	0	6.13385E-05	0.000229748	9.4475E-05	0.000126381	0.000196848	0.000295907	0.000350078	0.000360239	0	0.000142831	0.000227994	0.000109463	0.000270442	0	0	0	0.00304781	0.000114641	0	0.000204669	0.000385965	0	0.000216113	0.000364042	0.00018853	0	0.000225179	0
29690	0.000561597	0.000368968	0.000218251	0.000520835	0.000459039	0.000301118	0.000588525	0.000582594	0.000581448	0.000484743	0.00051922	0.000495965	0.00067598	0.000742334	0.000702436	0.000291471	0.000221442	0.000276876	0.000652318	0	0	0.000370535	0.000447509	0.000525586	0.000389147	0.000604527	0.000444346	0	0.000517135	0	0.000603219	0.000298362	0.000362578	0.000713337	0	0	0.000482108	0	0.000578754	0	0.000540453	0.00098018	0	0.00044246	0.000318619	0.00036915	0	0.000538848	0
29699	2.49919E-05	3.93214E-05	0	0	3.46998E-05	0.000101387	0	0	0	0	0	0	3.88641E-05	5.56287E-05	0	0	0	0	8.90293E-05	0	0	0	0	0	0.000109326	5.34428E-05	0	0	0	0	0	0	0	0	0	0	0	0	2.00818E-05	0	0	0	0	5.03368E-05	0.000147055	8.27691E-05	0	7.65047E-05	0
30159	0.000365507	0.000211682	0.000144669	0	0.000193625	0.000139407	0.000222489	0.000137621	0.000173711	0.000121348	0.000217165	0.000111314	0.000218531	0.000207062	0.000377887	0.000322374	0.0001146	9.64317E-05	0.000237619	0	0	0	0.000217094	0.000127054	0.00015743	0.000193641	0.000154691	0	0.000187674	0	0.000155589	0.000179646	0.000128856	0.000185136	0	0	0.00024666	0	0.0001735	0	0.000181324	0	0	0.000344639	0.000245091	0.000256216	0	0.000333305	0
30161	0.000280078	0.000645851	0.000162508	0.000452108	0.000424956	0.000253466	0.000499968	0.000270395	0.000377457	0.000201239	0.00035831	0.000223562	0.000340778	0.000322646	0	0.000259866	0.000150842	0.000163368	0.000337421	0	0	0.000226327	0.000560818	0.00039281	0.000192524	0.000365549	0.00035897	0.000416843	0.000274285	0	0.000222648	0.000223334	0.000266331	0.000376179	0	0	0	0	0.000313349	0	0.000276303	0.000235353	0	0.000494139	0.000367637	0.000404281	0	0.000417843	0
30163	0.000822331	0.001316325	0.000790661	0.001144573	0.000824543	0.000542291	0.001249415	0.001064057	0.001144385	0.000780987	0.001340621	0.001218387	0.000873885	0.000951868	0.001246665	0.00084632	0.000445876	0.000386092	0.000848627	0	0	0.00047769	0.00072564	0.000667904	0.000751728	0.000775811	0.001246799	0.000250056	0.001157571	0	0.000867176	0.00101112	0.000478506	0.001263227	0	0	0.000215547	0	0.000880524	0	0.001182921	0.000874854	0	0.000940459	0.000404564	0.000742899	0	0.000844229	0
30165	0.000353371	0.000219848	0.000124923	0.000211752	0.000212594	0.000404025	0.000283383	0.000167051	0.000213308	0.000228013	8.83104E-05	0.000127096	0.000265439	0.000236855	0.000362518	0.000313946	0.000129784	0.000121453	0.000277148	0	0	0.00013144	0.00018401	0.000186322	0.000238495	0.000290729	0.000152535	0.000250056	0.000158115	0	7.74834E-05	0.000130948	0.000155432	0.000277027	0	0.000782505	0.000222835	0	0.000252138	0	0.000147106	0	0	0.000296819	0.000392146	0.000275529	0	0.00035868	0.000730319
30167	0.000483618	0.00062864	0.000506	0.001118197	0.000746816	0.000445214	0.000638117	0.000824368	0.000871008	0.000376135	0.000760965	0.000626796	0.000480863	0.000474204	0.001298195	0.000940433	0.000372948	0.000376321	0.000573527	0	0	0.000372788	0.001357297	0.000591806	0.000599054	0.000842971	0.000820456	0	0.00062927	0	0.000574279	0.000780097	0.000410271	0.000960637	0	0	0.001250678	0	0.0007338	0	0.001122479	0.000735221	0	0.000768978	0	0.000631068	0	0.000472927	0
30169	0.000302667	0.000319722	6.809E-05	0.001121912	0.000548179	0.000105949	0.000151138	0.000387773	0.000517578	0.000129553	0.000612598	0.000651356	5.57477E-05	0.000638617	0	0	0.000295145	0.000303084	0.000419061	0	0	0.000248359	0.000350166	0.000439237	0.000137478	0.000225885	0.00025613	0	0.000553449	0	0.000346264	9.70461E-05	0.000371054	0.000524811	0	0	0	0	0.000401214	0	0.000558362	0.00060588	0	0.000426017	0	0.000354988	0	0.000431104	0
30171	0.00085321	0.001460168	0.000978817	0.001108538	0.000969665	0.000834792	0.00110941	0.00095208	0.001038712	0.000982657	0.001038313	0.00098642	0.000915058	0.001069307	0.000829905	0.000480401	0.000572113	0.000480971	0.001134322	0	0	0.000707521	0.000757482	0.000809011	0.000732705	0.000868356	0.00108273	0.001126001	0.000971586	0	0.000675412	0.000953452	0.000620578	0.001157587	0	0	0.001133515	0	0.001084177	0	0.001016627	0.000658714	0	0.00094113	0.0002696	0.000926278	0	0.0012228	0
30173	0.000405879	0.000706152	0.00038834	0.000527893	0.000473922	0.000252199	0.000433677	0.000273839	0.000393762	0.000324314	0.000314471	0.000278379	0.000328035	0.000334761	0	0.000519732	0.000143416	0.00016629	0.000407487	0	0	0.000272143	0.000352996	0.000442275	0.000392755	0.000495504	0.000376864	0.000333324	0.000340721	0	0.000248787	0.000217626	0.000188041	0.000532945	0	0	0	0	0.000603178	0	0.000507834	0.00051462	0	0.000333062	0.000343128	0.000372277	0	0.00047994	0
30177	0.000222524	0.000106783	0	0	2.77598E-05	7.99686E-05	0	0	0	0	0	0	5.6783E-05	4.7717E-05	0	0	0	0	6.89977E-05	0	0	0	0	0	0.000109326	4.89892E-05	0	0	0	0	0	0	0	9.68287E-05	0	0	0	0	6.03057E-05	0	0	0	0	6.91292E-05	0.000179734	0.000119555	0	0.000142809	0
30179	0.000527474	0.000300375	0.000328829	0.000463253	0.000439684	0.000261957	0.000668311	0.000492179	0.000694109	0.000379158	0.000518079	0.000465615	0.000403215	0.000434151	0	0.000259866	0.000346571	0.000253864	0.000395112	0	0.001541188	0.000333481	0.000634556	0.000829214	0.000323715	0.000414983	0.000431195	0	0.000583853	0	0.000283172	0.000174753	0.000263889	0.000384797	0	0	0.000472298	0	0.000314856	0	0.000356251	0.00072287	0	0.000381553	0.000196073	0.0002667	0	0.000444492	0
30419	0.000855373	0.000918337	0.000790207	0.001482633	0.000899186	0.000754316	0.001371202	0.000919418	0.001297379	0.000820716	0.001142207	0.001039089	0.000768999	0.00089216	0.000762102	0.00153672	0.000515367	0.000471657	0.000942286	0	0	0.000700261	0.001277509	0.001422194	0.000692692	0.000951905	0.000906263	0.000953713	0.001027982	0	0.000852784	0.000766583	0.000564266	0.001197771	0	0	0.001134916	0	0.000828661	0	0.000873679	0.001252242	0	0.000807066	0	0.000643576	0	0.000918566	0
30449	0.000194649	0.000151884	0	0	6.93995E-05	0.000162979	0	0	0	0	0	0	7.27905E-05	6.18096E-05	0	0	0	0	0.000110396	0	0	0	0	0	8.74611E-05	7.72248E-05	0	0	0	0	0	0	0	5.80972E-05	0	0	0	0	7.53822E-05	0	0	0	0	0.00015101	0.00029411	0.000110359	0	0.000142809	0
30451	0.000818125	0.001065949	0.000743997	0.002383134	0.000998967	0.000839607	0.001094229	0.001090679	0.001449023	0.000763497	0.001438434	0.00115722	0.000831994	0.000841353	0.000334493	0.000259866	0.000618551	0.000529461	0.001072625	0	0	0.001098836	0.002051164	0.001032981	0.0013428	0.001209232	0.001306951	0.001167011	0.00120524	0	0.001316517	0.001659221	0.000719985	0.00159806	0	0	0.001431469	0	0.001179882	0	0.001222895	0.000754776	0	0.000806898	0	0.000551426	0	0.001104345	0
30453	0.000894783	0.000880649	0.000686211	0.001034611	0.00078699	0.000621626	0.000907162	0.000879442	0.000799782	0.000675617	0.00069356	0.00077369	0.000777282	0.000647271	0.000359806	0.001278259	0.000570229	0.000471474	0.00058056	0.002110165	0	0.000222321	0.000933968	0.000772947	0.00069209	0.000653962	0.00081388	0.000250056	0.000738683	0	0.000607887	0.000487444	0.000529215	0.000657273	0	0	0.000696814	0	0.00063502	0	0.000822832	0.001266309	0	0.000625854	0.000510444	0.000640449	0	0.000813117	0
30455	0.000578539	0.000437435	0.00038657	0.000338431	0.000466442	0.000436216	0.000845257	0.000844398	0.000689819	0.000543689	0.000576615	0.000533692	0.000392065	0.000555421	0.0007169	0.000910935	0.000323407	0.00033121	0.000500434	0	0.001541188	0.000506231	0.000549269	0.000612475	0.000578446	0.000694133	0.000543952	0.000165537	0.000587324	0	0.000322069	0.000341001	0.000229413	0.000796319	0	0.000756954	0.000546576	0	0.00054643	0	0.00038983	0.000403119	0	0.000423836	0.000298031	0.000294106	0	0.000669416	0
30457	0.00111923	0.000853513	0.000719303	0.000826203	0.000786759	0.001068107	0.001021359	0.000658975	0.000787401	0.000675185	0.000713452	0.000747823	0.000708871	0.000686458	0.00055779	0.000519732	0.000484002	0.000409835	0.000719891	0	0.001541188	0.000453905	0.000671919	0.00171341	0.00069045	0.000827116	0.000581897	0	0.000615288	0	0.000481782	0.000432688	0.000541282	0.000914934	0	0	0.000486032	0.004063747	0.000616023	0	0.000371921	0.001051198	0	0.000522663	0.001029384	0.000561358	0	0.000829311	0
30459	0.000212912	0.000155652	0	0	7.51828E-05	0.00015208	0	0	0	0	0	0	8.16305E-05	5.93373E-05	0	0	0	0	0.000103274	0	0	0	0	0	0.000107522	0.000111339	0	0	0	0	0	0	0	0.00013556	0	0	0	0	0.00010855	0	0	0	0	0.00015101	0.00029411	0.000101162	0	0.00015811	0
30519	0.00086126	0.001150873	0.000572092	0.000685407	0.000586966	0.000846197	0.000957598	0.000701716	0.000776368	0.000825683	0.000650482	0.000848398	0.000824508	0.000895004	0.00044569	0.000578728	0.000386802	0.000254138	0.000825391	0	0	0.000314955	0.000435959	0.000305343	0.000610369	0.000644787	0.000896885	0.000798178	0.000835898	0	0.000586104	0.000399951	0.000288023	0.000776856	0	0	0.000572083	0	0.000758526	0	0.000303485	0.000389739	0	0.000513603	0.000826775	0.000721931	0	0.00080585	0
30539	0.000811156	0.000863689	0.000985717	0.001083277	0.000726382	0.000785366	0.001484049	0.001135079	0.001132739	0.000816398	0.001004357	0.001204099	0.000621427	0.000848399	0.000668986	0.000844213	0.000745343	0.000550007	0.000872754	0	0	0.000671469	0.001253765	0.001814315	0.000623433	0.000726644	0.001127251	0.000250056	0.001216031	0	0.00118061	0.000871784	0.000656491	0.00097429	0	0	0.000715034	0	0.000901269	0	0.000849055	0.001069724	0	0.000381888	0	0.000571659	0	0.00088771	0
30559	0.000333786	0.000381908	0.000408132	0.000596991	0.000332115	0.000205308	0.000684336	0.000563031	0.00066861	0.000458617	0.000523021	0.000577956	0.00037789	0.000467775	0	0.000259866	0.00024394	0.000219072	0.00043384	0	0	0.000350506	0.000360289	0.000740256	0.000229585	0.00038559	0.000535759	0	0.000625516	0	0.000673934	0.000365117	0.000246507	0.000598789	0	0	0.000264599	0	0.000520318	0	0.000443875	0.000566082	0	0.000265443	0	0.000308085	0	0.000409428	0
30625	0.000133971	0.000150376	0.000194374	0.00013931	0.000151908	0.000176032	0.000296877	0.000227484	0.000188422	0.00030121	0.000162304	0.000200403	0.000138573	0.000177888	0.000417664	0.000356086	0.000147739	0.00010812	0.000160698	0	0	0.000120424	0.000160198	0.000223039	0.000151034	0.000181616	0.000195655	0.000338075	0.00014967	0	8.87636E-05	0.000159491	0.000104148	0.000178068	0	0.000782505	0.000337756	0	0.000159991	0	0.000272465	0	0	0.000162923	0.000210125	0.000285829	0	0.000304489	0
30627	0.000779916	0.000409671	0.000607999	0.000622996	0.00049104	0.000437229	0.000735446	0.000493795	0.000555949	0.000533109	0.000640852	0.000566003	0.00040879	0.000444782	0.000780183	0.000661604	0.000549171	0.000278519	0.00068419	0	0	0.000425364	0.000464465	0.000729278	0.000458569	0.000504856	0.00041675	0	0.000609845	0	0.00045891	0.000304536	0.000317615	0.000539529	0	0	0.000147155	0	0.000379685	0	0.000322353	0.000360234	0	0.000322323	0.000318619	0.000435549	0	0.000638942	0
30629	3.68871E-05	5.07535E-05	3.42266E-05	0	5.98378E-05	9.41628E-05	9.47983E-05	8.38232E-05	0.000101505	3.92977E-05	4.67526E-05	7.76025E-05	3.68731E-05	4.31431E-05	0	0	3.73503E-05	5.95392E-05	6.52585E-05	0	0	6.25903E-05	6.67893E-05	6.85871E-05	3.51484E-05	5.85199E-05	7.85852E-05	8.90199E-05	5.43315E-05	0	9.03195E-05	9.0988E-05	4.91291E-05	6.23577E-05	0	0	9.13763E-05	0	5.11393E-05	0	0.000105532	0	0	8.121E-05	0	0	0	6.22238E-05	0
30655	0.00031348	0.000288315	0.000181346	0	0.000218531	0.000275771	0.000306661	0.000250151	0.000229367	0.000214626	0.000185237	0.000247936	0.000327796	0.000247115	0.000378791	0.000353277	0.000165804	0.000152683	0.000245988	0	0	0.000148965	0.000257333	0.000278057	0.000293705	0.000393784	0.000167735	0.000227301	0.000182043	0	8.83746E-05	0.000165549	0.00015615	0.000519583	0	0.001788583	0.000334392	0	0.000370941	0	0.000229932	0	0	0.000342793	0.000179734	0.000415133	0	0.000281665	0
30657	0.000339073	0.000113442	0.000265233	0.000461767	0.000357639	0.000230654	0.000304805	0.000404018	0.000376476	0.000269901	0.000374274	0.000421257	0.000165411	0.000206073	0.00050174	0.000259866	0.000286832	0.000169577	0.000278929	0	0	0.000218065	0.000946438	0.001878373	0.000259595	0.000382027	0.000264322	0	0.000379101	0	0.000249876	0.000147142	0.000188903	0.000369014	0	0	0.000310287	0	0.000257204	0	8.37862E-05	0.000385965	0	0.000130876	0	0.000153399	0	0.000308059	0
30659	0.000127963	0.000124999	0	0	5.78329E-05	0.000177426	0	0	0	0	0	0	6.76936E-05	4.04235E-05	0	0	0	0	0.000124641	0	0	0	0	0	0.000158523	0.000169236	0	0	0	0	0	0	0	0.000387315	0	0	0	0	0.000277406	0	0	0	0	0.000125842	0.00029411	0.000124154	0	0.000210388	0
30823	0.00011775	7.09795E-05	0	0	6.93995E-05	0.000104175	0	0	0	0	0	0	9.15855E-05	5.56287E-05	0	0	0	0	5.34176E-05	0	0	0	0	0	0.000306114	0.000178143	0	0	0	0	0	0	0	4.84143E-05	0	0	0	0	0.000144734	0	0	0	0	7.55052E-05	0.000163394	7.72512E-05	0	0.000121132	0
30827	9.37197E-05	9.14568E-05	4.8934E-05	0	7.10959E-05	9.91054E-05	0.000209501	0.000214002	0.000194552	0.000125882	0.000205509	0.00016361	5.37567E-05	0.000120034	0.000899516	0.000288662	0.000125351	0.00011643	0.000191591	0	0	0.000289167	9.66983E-05	0.000122711	0.000125944	0.000170483	0.000184551	0.000158285	0.000173598	0	0.000122838	0.000188151	6.75166E-05	0.000246235	0	0.001584174	0.000232645	0	0.000145397	0	9.40196E-05	0	0	8.55725E-05	0	7.61476E-05	0	0.000232192	0.000302097
30851	0.000616748	0.000456153	0.000552029	0.000692836	0.000446547	0.000218235	0.000910199	0.000564052	0.000593217	0.000472867	0.000617033	0.000600929	0.000477519	0.000553814	0	0.000346254	0.000325069	0.000242997	0.000529902	0	0	0.000298681	0.000690324	0.000879368	0.000412215	0.000452839	0.000569285	0.000475106	0.000656576	0	0.00057249	0.000383641	0.000268486	0.000567126	0	0	0.000565636	0	0.000500116	0	0.000313079	0.000596959	0	0.00028004	0	0.000387175	0	0.000409173	0
30853	0.000431111	0.000337184	0.000211261	0	0.000213365	0.000301498	0.000303287	0.000322577	0.000232555	0.000263856	0.000185237	0.000211049	0.000376297	0.000295945	0.000452922	0.000349765	0.000182983	0.000128484	0.000306706	0	0	0.000155725	0.000168342	0.000217559	0.000411668	0.0002714	0.000213441	0.000322822	0.000185985	0	0.000123071	0.000177083	0.000153995	0.000363301	0	0.000447146	0.000294871	0	0.000439146	0	0.000157339	0	0	0.000314101	0.00029411	0.000357746	0	0.00044921	0
30855	0.000486502	0.000321983	0.000219658	0.000525293	0.000307902	0.000317974	0.000513463	0.000291148	0.000309174	0.000183317	0.000362998	0.000333196	0.000313143	0.000346505	0	0.000433344	0.000144192	0.000136885	0.000327005	0	0	0.00021456	0.000320579	0.000220243	0.000266374	0.000296786	0.000302375	0.000500112	0.000301591	0	0.000255555	0.000205626	0.000192494	0.000326603	0	0	0.000421564	0	0.000256842	0	0.00032683	0.000371213	0	0.000230878	0.00029411	0.000334387	0	0.0004487	0
30880	0.000701696	0.000397485	0.000248211	0.000284193	0.00040645	0.000594379	0.000463871	0.000365062	0.000398911	0.000315461	0.000373514	0.000316853	0.000499101	0.000402504	0	0.000686186	0.000249704	0.000258156	0.000427964	0	0	0.000340992	0.000229495	0.000304448	0.000468791	0.000421575	0.000438309	0.000500112	0.000388203	0	0.000229494	0.000211335	0.0002761	0.000492761	0	0	0.000342521	0	0.000377152	0	0.000123761	0.000463158	0	0.000447158	0.000728738	0.000598329	0	0.000429701	0
30890	0.000169176	0.000176255	9.95022E-05	0.000135224	0.00022177	0.000267914	0.000249984	0.000194992	0.000163291	0.000135383	0.000127588	0.000122987	0.000312744	0.000258364	0.000428513	0.000387692	0.000103073	0.000103554	0.000259431	0	0	0.000242851	0.000178971	0.000211614	0.000187167	0.000238622	0.000115668	0.00027031	0.000130902	0	6.5892E-05	9.63471E-05	0.00013647	0.00018136	0	0	0.000390452	0	0.000236881	0	0.000214582	0	0	0.00024816	0.000490183	0.000300728	0	0.000321192	0.000367048
30900	0.000792893	0.000951754	0.000802554	0.001107052	0.000966658	0.000579171	0.001639572	0.001361627	0.00114463	0.00111113	0.001290067	0.001223803	0.001078638	0.001131611	0	0.000779597	0.000690703	0.00054535	0.000861002	0	0	0.000551296	0.000938593	0.001361528	0.000839025	0.000846178	0.001261999	0.000416843	0.001094325	0	0.001248136	0.000899395	0.000696283	0.000842797	0	0	0.000598991	0	0.000967485	0	0.000813238	0.001561015	0	0.000350176	0.000245091	0.000624999	0	0.000918056	0
30916	0.000350247	0.000384169	0.000186975	0.000355148	0.000281299	0.00036119	0.000417821	0.000216171	0.000283675	0.000179862	0.000209816	0.000295562	0.000318638	0.000264174	0.000334493	0.000519732	8.51187E-05	9.49706E-05	0.000262904	0	0	0.000109658	0.000208006	0.000271404	0.000254621	0.000300616	0.000210531	0.000150033	0.000282261	0	0.00026598	0.000211568	0.000113916	0.000393899	0	0	8.94142E-05	0	0.000263898	0	0.00028046	0.000746199	0	0.000315612	0.000434302	0.000362345	0	0.000343124	0
30926	0.000393262	0.000449621	0.000206494	0.000469197	0.000381158	0.000373609	0.000549729	0.00041784	0.000445618	0.000270549	0.000413045	0.000427887	0.000398835	0.000330682	0.000395064	0.000684079	0.000352555	0.000222085	0.000317746	0	0	0.000109658	0.000390912	0.000302734	0.000293432	0.000273271	0.000358215	0	0.000361459	0	0.000354821	0.000196888	0.000295493	0.000371919	0	0	0.000355975	0	0.000292242	0	0.000351774	0.000411696	0	0.000260912	0.000147055	0.000267252	0	0.000289443	0
30938	0.000547059	0.000654268	0.000265778	0.000555012	0.000433053	0.000451297	0.000585489	0.000361192	0.000386897	0.000351736	0.000428882	0.000510159	0.000500375	0.000407078	0.000367943	0.000658093	0.000257351	0.000232313	0.000412651	0	0.001541188	0.000295927	0.000359277	0.000433925	0.000460045	0.000581101	0.000361665	0	0.000393927	0	0.000286128	0.000257935	0.000254983	0.0006015	0	0	0.000272727	0	0.000418643	0	0.000359769	0.000463158	0	0.000299168	0.000254895	0.000409799	0	0.000540888	0
30952	0.000625639	0.000409923	0.000539001	0.000643799	0.000608402	0.000479812	0.000881523	0.000555164	0.000625213	0.000683175	0.000532397	0.000576275	0.000573644	0.000611421	0.000687971	0.000560467	0.000332606	0.000231034	0.000612343	0	0	0.000611383	0.000299252	0.000651671	0.000524384	0.000660731	0.000707914	0	0.000555326	0	0.000523168	0.000362205	0.000288741	0.000539529	0	0	0.000456601	0	0.000573809	0	0.000221298	0.000411696	0	0.000254201	0.000485281	0.000458541	0	0.000367733	0
30966	0.000229613	0.000346732	7.9166E-05	6.35255E-05	9.73906E-05	0.000243201	0.000127016	8.45887E-05	7.51482E-05	0.000108608	7.14592E-05	0.000105618	0.000236211	0.000179248	0	0	2.77079E-05	3.17786E-05	0.000120279	0	0	7.31055E-05	5.2709E-05	5.9846E-05	0.000113098	0.000167009	0.000112111	0.000117776	8.29517E-05	0	7.13376E-05	6.09305E-05	3.43329E-05	0.000284967	0	0	0.000129496	0	0.000139668	0	0.000102015	0.00025731	0	0.000109063	0.000196073	0.000151743	0	0.000307039	0.000345146
30974	0.000265059	0.000242587	0.000240267	0.000387097	0.000223544	2.53466E-05	0.000310203	0.0001958	0.000240523	0.000191954	0.000270633	0.000256247	0.000237485	0.00016157	0	0.000325183	0.000119476	0.000116248	0.000341516	0	0.001541188	0.000105152	0.000274335	0.000267695	0.000198537	0.000263918	0.00022821	0.000200045	0.000295117	0	0.000223426	0.000236382	0.000176549	0.000338126	0	0	0	0	0.000200517	0	0.000421809	0.000583236	0	0.000235408	0	0.000140707	0	0.000187692	0
30982	0.000107297	0.000105025	0.000125467	0	0.000122991	8.33904E-05	0.000235815	0.000105725	0.000142328	0.00013603	9.33785E-05	0.00011645	0.000185162	0.000139072	0	0.000259866	5.56375E-05	6.73013E-05	3.6324E-05	0	0	6.5845E-05	7.97882E-05	0.000139262	8.3416E-05	8.7379E-05	0.000137659	0.000164037	0.000132216	0	0	6.31441E-05	7.25444E-05	9.01475E-05	0	0	0.000111558	0	9.56449E-05	0	0.000147745	0	0	2.51684E-05	0	0	0	0.000122408	0
30989	0.000224807	0.000385425	0.000228011	0.000321342	0.000296027	7.14775E-05	0.000415291	0.000376758	0.000376476	0.000403125	0.000290398	0.000467202	0.000209133	0.000214356	0	0	0.000226207	0.000168299	0.000247056	0.002110165	0.002054918	0.000276149	0.000246244	0.000347409	0.000209524	0.000219383	0.000358646	0	0.000456797	0	0.000342685	0.000159491	0.000216628	0.000247107	0	0	0.000140148	0	0.000297247	0	0.000326191	0.000566082	0	9.61432E-05	0	0.00017731	0	0.000247238	0
31008	0.000155959	0.000134924	9.8549E-05	0	0.000179899	0.000204674	0.000178801	0.000138472	0.000139876	0.000118973	0.00013671	0.000130271	0.00014574	0.000200016	0.001370518	0.000441069	9.13253E-05	7.24151E-05	0.000220258	0	0	0.000151469	9.92521E-05	0.000117679	0.000155735	0.000167632	0.000133563	0.000254307	0.000165059	0	8.76745E-05	0.000150055	0.000114778	0.000154732	0	0.000223573	0.000170139	0	0.000159629	0	0.000137192	0	0	0.000149836	0.000147055	0.000229362	0	0.000258713	0.000679718
31020	0.000196451	0.000277386	0.000443765	0.000397499	0.000296027	0.000151573	0.000407363	0.000276816	0.000445127	0.000258458	0.000320046	0.000299017	0.000288853	0.000383961	0.000334493	0.000259866	0.000182651	0.000191768	0.000223642	0	0	6.88494E-05	0.000199747	0.000387778	0.000100198	0.000148126	0.000294075	0	0.000258802	0	0.000281694	0.000150521	0.000183875	0.00020731	0	0	0.000409231	0	0.000127366	0	0.000206587	0.000308772	0	0.000168125	0	0.000182276	0	9.55034E-05	0
31028	0.000497796	0.000317838	0.000258924	0	0.000402363	0.00037513	0.000587513	0.000193971	0.000202643	0.000425365	0.000145326	0.000203111	0.000586545	0.000518459	0.001337973	0.000497959	0.000210913	0.000310572	0.000468205	0	0	0	0.000310249	0.000283779	0.000371436	0.000439122	0.000178515	0.000229551	0.000247729	0	0.000280216	0.000258867	0.000343185	0.000591139	0	0	0.000487714	0	0.000365694	0	0.000363926	0	0	0.000422493	0.000127447	0.000384968	0	0.000514622	0
31061	0.000486381	0.000419219	0.000369275	0.000529379	0.000469989	0.000696906	0.000921838	0.0004858	0.000461064	0.000398375	0.000548488	0.000570019	0.000505154	0.000588922	0.00218415	0.00089759	0.000221331	0.000290756	0.00036778	0	0	0.00043663	0.000556838	0.000940743	0.000272387	0.000486151	0.000626957	0.000406341	0.000441314	0	0.000620801	0.000414397	0.000368899	0.0004305	0	0	0.00044623	0	0.000539314	0	0.000379916	0.000510846	0	0.000333565	0.000245091	0.000300544	0	0.000448955	0
31073	0.000231055	0.000164321	0.000152567	0.000582131	0.000216681	7.98419E-05	0.000432665	0.000398702	0.000295076	0.000361884	0.000203735	0.000353927	0.000388322	0.000377162	0	0	0.000199275	0.000231947	0.000507823	0.008440659	0.004931802	5.48291E-05	0.000293615	0.00055002	0.000241666	0.000288502	0.000288038	0.000530368	0.000356298	0	0.000393563	0.000300109	0.000192494	0.000308883	0	0	0.000249183	0.005587652	0.000367865	0	9.33801E-05	0.00017154	0	0.000270308	0	0.000162595	0	0.000307421	0
31084	0.000169777	9.309E-05	9.36919E-05	0.000272305	0.000198791	0.000106456	0.000330276	0.000183637	0.000274971	0.000169282	0.000168512	0.00018266	0.000254528	0.000209658	0	0	0.000118257	4.49284E-05	0.000165951	0	0	0.000241348	0.000356079	0.00026652	8.12295E-05	0.000214306	0.000180994	0.000450851	0.000199685	0.000307355	0.000171537	5.44064E-05	8.46112E-05	0.000210602	0	0	0.000178828	0	0.000163067	0	0.000147106	0	0	0.000165608	0	0	0	0.000142936	0
31089	0.000253284	0.00010716	0.000235183	0.000310941	0.000315459	0.000103541	0.000349505	0.000326234	0.000558401	0.000199295	0.000535311	0.000338052	0.00029817	0.000343044	0.000334493	0	0.000174116	0.00017186	0.000305727	0	0	0.000313953	0.000301437	0.0003779	0.000115449	0.000270064	0.000307442	0.000333324	0.000261523	0	0.000208723	0.000102871	0.000237601	0.000265601	0	0	7.70812E-05	0	0.000143166	0	0.000244643	0.000308772	0	0.000245643	0	0.000184483	0	9.77985E-05	0
31134	0.000418495	0.000440827	0.00050491	0.000696551	0.000588045	0.000286924	0.000875282	0.000542873	0.000533393	0.00086498	0.000660871	0.000754173	0.000510569	0.000552207	0.000714188	0.000545016	0.000462057	0.000331484	0.000490195	0	0	0.00018001	0.000742711	0.000687213	0.000410848	0.000645678	0.000593971	0	0.000474533	0	0.000563855	0.000666158	0.000359849	0.000576905	0	0	0.000945156	0	0.00055228	0	0.000448992	0.000617544	0	0.000180206	0	0.000208762	0	0.000279625	0
31135	0.000108138	0.000109924	0.000116025	0.000336574	0.000259169	0.000238512	0.00033871	0.000319089	0.000278649	0.000134087	0.000222487	0.000306674	0.000154262	0.000121394	0.00046829	0.000451605	0.000113713	9.97191E-05	0.000201473	0	0	0.000198286	0.000343862	0.00024628	0.000216357	0.000165495	0.000242008	0.000280813	0.000168343	0	7.07153E-05	0.000155996	8.37493E-05	0.00022929	0	0	0.000264879	0	0.000217221	0	0.000133354	0	0.001027837	0.000240442	0.00034803	0.000391774	0	0.000338661	0.000825479
31137	0.000777994	0.000623238	0.000362194	0.000643428	0.000598147	0.000583733	0.001054758	0.000463813	0.000514391	0.000484743	0.000465119	0.000440401	0.000715004	0.00064863	0	0.001125851	0.000400546	0.000262995	0.000711433	0	0	0.000465171	0.000638628	0.000815497	0.000546358	0.000644609	0.000602379	0.000798928	0.000428083	0	0.000507376	0.000347525	0.000248375	0.000690485	0	0	0.000347286	0	0.000728132	0	0.000386632	0.000494035	0	0.000670654	0.000576128	0.000513352	0	0.000702696	0
31141	0.000742308	0.000671479	0.000622025	0.001080305	0.000615342	0.000549642	0.001209943	0.000572685	0.000624845	0.000469629	0.000724855	0.000653131	0.000489703	0.000637875	0.00050174	0.000585049	0.000407195	0.000353948	0.000577889	0	0.001541188	0.0005886	0.000696835	0.001031695	0.000418064	0.000513229	0.000650673	0	0.00065104	0	0.000648884	0.000396689	0.000347495	0.000642265	0	0	0.000790994	0.00609562	0.000632065	0	0.000595138	0.000789084	0	0.000458568	9.80365E-05	0.000372645	0	0.00068714	0
31157	0.000871714	0.000402887	0.000660292	0.000550183	0.000521884	0.00060325	0.001140279	0.000742033	0.000885351	0.000870594	0.000710538	0.000770141	0.000608446	0.000691403	0.000761198	0.00065739	0.000496747	0.000465721	0.000734581	0	0	0.000636168	0.000425974	0.000746369	0.000556526	0.000650488	0.000721496	0.000574128	0.000626642	0	0.000494773	0.000554899	0.000399784	0.001116531	0	0.000953379	0.001098198	0	0.000671746	0	0.0005913	0.000844663	0	0.000602363	0.000428746	0.000641185	0	0.000791696	0
31162	0.000274791	0.000290325	0.000249255	0.000596248	0.000491194	0.000299344	0.000640479	0.000381691	0.000570538	0.000340076	0.000599928	0.000535186	0.000351529	0.000447873	0.000585815	0.001026821	0.000221109	0.000267653	0.00032745	0	0	0.000288166	0.000337098	0.000510732	0.000309667	0.000386035	0.000531124	0.000350078	0.00036709	0	0.000431293	0.000329817	0.000296498	0.000512611	0	0	0.000603756	0	0.000402722	0	0.000399104	0.000404491	0	0.000237925	0.000210125	0.000377795	0	0.00029212	0
31167	0.00010946	0.000117587	7.15853E-05	0.000267476	0.000169335	0.000109371	0.00027478	0.000117506	0.000177144	8.42093E-05	0.000200821	0.000124201	0.000139767	0.000149827	0.000334493	0.000259866	8.60053E-05	6.96755E-05	0.000115827	0	0	0.000209302	0.000193903	0.000139113	8.66411E-05	0.000129777	0.000145852	0	0.000128087	0	0.000141042	0.000116502	0.000125552	0.000148148	0	0	7.70812E-05	0	9.39564E-05	0	9.56186E-05	0.000240156	0	0.000185407	0	6.84225E-05	0	4.67954E-05	0
31171	0.000468479	0.000247863	0.000341449	0.000436134	0.000455801	0.000307201	0.000922681	0.000442719	0.000449541	0.000406795	0.000499835	0.000400152	0.000566078	0.000627491	0.000334493	0.000519732	0.000214792	0.000202543	0.000445325	0	0	0.00040884	0.000378534	0.000345116	0.000368211	0.000479471	0.00044661	0	0.000425831	0	0.000561755	0.000309196	0.000300233	0.0005099	0	0	0.000453518	0	0.00037281	0	0.000132715	0.000473451	0	0.000260241	0.0002696	0.000439412	0	0.000352942	0
31177	0.000162448	8.1281E-05	5.80581E-05	0	0.000168564	0.000142955	0.000269888	0.000134687	0.000151767	0.000128689	9.60392E-05	0.000144186	0.000132998	0.000126339	0.00036523	0.00032729	7.18189E-05	0.000112321	0.000182866	0	0	0	0.000128793	0.000152904	0.000101509	0.000133785	0.00012289	0.000232552	0.00011495	0	0.0001044	0.000103221	0.000108027	0.000193657	0	0	0.000299356	0	0.00010843	0	0.000135913	0	0	0.000187588	0.000122546	0.000203612	0	0.000176471	0
31180	0.000221082	0.000171858	0.000116343	0.000375209	0.000278832	0.000289332	0.000356253	0.000191675	0.000232064	0.000223047	0.000230469	0.000217399	0.000225539	0.00021176	0	0	0.00011992	0.000137159	0.000295666	0	0	0.000188772	0.000365627	0.000328678	0.000112333	0.000212079	0.000280061	0	0.00018026	0	0.000224982	6.69886E-05	0.000125408	0.000276155	0	0	0.000296553	0	0.000172113	0	0.00010873	0.000377388	0	0.00014346	0	0.000159836	0	0.000130441	0
31185	0.000202218	0.000191079	0.000239949	0.000278621	0.000256161	0.000248397	0.000405676	0.000326362	0.000319472	0.000266879	0.000321313	0.000274737	0.000333291	0.000242047	0	0.000606119	0.000146963	0.000145743	0.000190523	0	0	0.000173751	0.000225146	0.000266446	0.000159234	0.000200054	0.000260226	0	0.000351419	0	0.000239918	0.000150521	0.00016793	0.000335899	0	0	0.000179669	0	0.000209985	0	0.000192516	0.000185263	0	0.000118459	0	0.000168665	0	0.000160787	0
31188	0.000169416	0.000165828	0.000169272	0.000472169	0.000340829	0.000320762	0.000382061	0.000247514	0.000314078	0.000172737	0.000337404	0.000236076	0.000205151	0.000230055	0.000668986	0.000519732	0.000130892	0.000145378	0.00022471	0	0	0.000216312	0.000403842	0.000384181	0.000182958	0.000299992	0.000232306	0	0.000210757	0	0.000179239	0.000201665	0.000182582	0.000273444	0	0	0.000299075	0	0.000153297	0	0.000275023	0.000366066	0	9.84923E-05	0	0.000134822	0	0.000256418	0
31191	0.0002659	0.000161054	0.000230462	0.000362207	0.000395577	0.000287304	0.000589538	0.000351666	0.000464742	0.000352599	0.000462585	0.000491389	0.000285428	0.000371229	0	0	0.000152172	0.00030418	0.000314184	0	0	0.000265383	0.000313608	0.000291737	0.000208485	0.000361184	0.000352502	0.000200045	0.000363148	0	0.000335217	0.000114055	0.000186748	0.000344226	0	0	0.000470055	0	0.000380107	0	0.000312759	0.000566082	0	0.000138929	0	0.000153951	0	0.000309844	0
31195	0.000300864	0.000225753	0.000171178	0.000605164	0.000361417	5.06933E-05	0.000453244	0.00027167	0.000368263	0.000353247	0.000514405	0.000415747	0.000325487	0.000496579	0.000668986	0.000519732	0.00018121	0.000234413	0.000242338	0	0	0.000116919	0.000304773	0.00028445	0.000121298	0.000291352	0.000239097	0.000166787	0.000362398	0	0.000316624	0.000204694	0.000129287	0.000256499	0	0	0.000126133	0	0.000233504	0	6.52381E-05	0.000164678	0	0.000265107	0	0.000184483	0	9.86911E-05	0
31224	0.000378844	0.000320978	0.000268865	0.000572472	0.000392878	0.000272096	0.000562886	0.000343756	0.000457386	0.000407659	0.000364265	0.000299484	0.000336318	0.000354169	0.000334493	0.000519732	0.000126681	0.000162272	0.000285873	0	0	0.00013144	0.000284688	0.000240763	0.000284358	0.000309879	0.000299896	0	0.000311538	0	0.000326037	0.000223218	0.000232717	0.000355458	0	0	0.000337756	0	0.000225724	0	0.000391109	0.00017154	0	0.000250677	0.000310449	0.000284542	0	0.000237037	0
31226	0.000345321	0.000259044	0.000306541	0.000362207	0.000370285	0.000257395	0.000459822	0.000287704	0.000472465	0.000267958	0.000402908	0.000345055	0.000288932	0.000322399	0.000668986	0.000259866	0.000188414	0.000149487	0.000293352	0	0	0.000195032	0.000204762	0.000303852	0.000272714	0.000390221	0.000351531	0.000250056	0.000327584	0	0.000352176	0.000217043	0.000197953	0.000410554	0	0	0.000232085	0	0.000288623	0	0.000362327	0.000653911	0	0.000511086	0.00029411	0.000272218	0	0.00028651	0
31228	0.000299663	0.000229773	6.94518E-05	0.000219182	0.000254079	0.00055167	0.000321505	0.000182616	0.000237091	0.000207284	0.000195246	0.000180045	0.000264005	0.000228572	0.000334493	0.000259866	6.7164E-05	0.000115517	0.000211712	0	0	0.000181762	0.000138341	0.000165373	0.000207228	0.000308721	0.000202015	0.000125028	0.000163745	0	0.000207711	0.000159375	0.000131155	0.00035846	0	0	0.000201813	0.002031873	0.0002762	0	0.000259354	0.000566082	0	0.000220978	0.000196073	0.000273138	0	0.000276309	0
31234	0.000267942	0.000379144	0.000355702	0.000359606	0.000410768	0.000469546	0.000834967	0.000425495	0.000583655	0.000439831	0.00049464	0.000426767	0.000369209	0.000480014	0.000334493	0.000454414	0.000192404	0.000191311	0.000398584	0	0	0.000279654	0.000324628	0.000419369	0.000285888	0.00038657	0.000350885	0.001116999	0.000465618	0	0.000520757	0.000333662	0.000251966	0.000439699	0	0	0.000496123	0	0.000355744	0	0.000399424	0.000205848	0	0.000259402	0.000163394	0.000219246	0	0.000392087	0
[truncated: 2,465 more rows]
[truncated: 531 more columns]
